# Supplementary material for: Metabolomic Profiling Reveals Distinct and Mutual Effects of Diet and Inflammation in Shaping Systemic Metabolism in Ldlr−/− Mice
Source: Metabolites. 2020 Aug 19;10(9):336. doi: 10.3390/metabo10090336 (PMC7570335; doi:10.3390/metabo10090336)
Supplement: Supplementary file 1 [file metabolites-10-00336-s001.zip]

Archive with 3 entries (2 files):
- metabolites-891772-final SI/
- metabolites-891772-final SI/Table S1.xlsx
- metabolites-891772-final SI/Table S2.xlsx
