# Supplementary material for: Metabolomic Profiling Reveals Distinct and Mutual Effects of Diet and Inflammation in Shaping Systemic Metabolism in Ldlr−/− Mice
Source: Metabolites. 2020 Aug 19;10(9):336. doi: 10.3390/metabo10090336 (PMC7570335; doi:10.3390/metabo10090336)
Supplement: Supplementary file 1 [file metabolites-10-00336-s001.zip › metabolites-891772-final SI/Table S1.xlsx]

## Sheet: Blatt1
compound	CD_PBS	CD_PBS	CD_PBS	CD_PBS	CD_PBS	CD_LPS	CD_LPS	CD_LPS	CD_LPS	CD_LPS	HFD_CD_PBS	HFD_CD_PBS	HFD_CD_PBS	HFD_CD_PBS	HFD_CD_LPS	HFD_CD_LPS	HFD_CD_LPS	HFD_CD_LPS	HFD_CD_LPS	HFD_CD_LPS	HFD_PBS	HFD_PBS	HFD_PBS	HFD_PBS	HFD_PBS	HFD_LPS	HFD_LPS	HFD_LPS	HFD_LPS	HFD_LPS
1-(1-enyl-oleoyl)-GPE (P-18:1)	0.9138	1.0653	1.0494	0.8656	1.1992	0.9934	0.4818	1.0066	0.6445	1.2205	1.2628	0.9488	0.7894	0.7082	1.0357	1.3362	0.7619	0.8484	0.8517	0.4818	0.4818	0.8651	0.7644	0.4818	0.4818	3.0513	2.0134	1.016	6.0387	2.8536
1-(1-enyl-palmitoyl)-2-arachidonoyl-GPC (P-16:0/20:4)	0.6811	0.6796	0.8691	1.7171	0.7266	1.0368	0.7697	0.541	0.5951	1.2655	1.6813	0.8601	1.9728	1.7934	0.5821	1.6233	1.0843	1.2308	0.8642	0.8573	0.7412	1.0483	1.7252	1.0861	1.1259	0.7641	1.1492	0.4485	1.7984	0.9632
1-(1-enyl-palmitoyl)-2-arachidonoyl-GPE (P-16:0/20:4)	0.9317	0.7484	1.0703	1.4892	0.8756	1.0707	0.7064	0.8403	0.7098	1.0456	1.5406	0.9477	1.3328	1.2641	0.81	1.328	0.7214	1.0314	0.7031	0.6966	1.0452	1.3865	1.418	0.868	0.9686	1.1017	1.3539	0.3621	1.7802	0.8933
1-(1-enyl-palmitoyl)-2-linoleoyl-GPC (P-16:0/18:2)	1.143	0.9273	0.7761	1.62	0.736	1.4084	0.9306	0.4577	0.4988	1.3371	2.7942	1.0894	2.061	1.6535	0.8475	3.0983	0.9371	1.3573	1.472	0.6443	0.8184	1.526	1.0629	0.4175	0.4676	0.6645	1.1209	0.1571	1.5225	0.4055
1-(1-enyl-palmitoyl)-2-linoleoyl-GPE (P-16:0/18:2)	1.4459	0.9934	1.0785	1.7217	1.0332	1.262	0.8974	0.6619	0.5383	1.145	2.2403	1.3372	2.2267	1.7843	1.0066	2.0127	0.8782	1.1163	1.0431	0.6956	0.5563	0.7085	0.5228	0.1642	0.189	0.1927	0.3919	0.1642	0.6998	0.1642
1-(1-enyl-palmitoyl)-2-oleoyl-GPC (P-16:0/18:1)	1.1097	0.8614	0.8874	1.0174	0.7065	0.8766	0.7716	0.5909	0.6231	0.8189	1.288	0.9826	1.1313	0.8245	0.7168	1.3513	0.8003	0.9814	1.0996	0.8192	1.9109	2.4593	2.1619	1.6233	2.0306	1.9301	2.278	0.6329	2.5986	1.5831
1-(1-enyl-palmitoyl)-2-oleoyl-GPE (P-16:0/18:1)	1.1853	0.7594	0.4029	1.5778	0.5925	0.9871	0.602	1.1484	0.494	0.8137	1.844	0.7761	1.2108	1.0203	1	1.5557	0.77	0.7443	0.877	0.5051	1.8594	3.5334	1.5555	0.786	0.4029	1.5128	2.1456	0.4029	1.9455	0.4029
1-(1-enyl-palmitoyl)-2-palmitoleoyl-GPC (P-16:0/16:1)	0.4689	0.5779	0.4824	0.293	0.293	0.5145	0.293	0.293	0.293	0.293	1.2231	0.6424	0.5235	0.293	0.3115	0.7769	0.293	0.293	0.4224	0.293	1.6134	1.7423	1.8134	1.5616	1.8658	1.7388	1.405	0.293	1.8284	1.3653
1-(1-enyl-palmitoyl)-2-palmitoyl-GPC (P-16:0/16:0)	1.0042	0.7911	0.8586	1.0025	0.7948	0.7331	0.7185	0.6642	0.6197	0.7152	1.1956	1.0161	1.0701	0.8008	0.7214	1.052	0.8874	0.9975	0.9882	0.8335	1.9972	1.5243	2.0894	2.3376	2.4982	2.3337	2.0462	0.8514	2.271	2.0425
1-(1-enyl-palmitoyl)-GPC (P-16:0)	1.0031	0.8248	0.8195	1.0299	0.778	0.9748	0.8282	0.5431	0.7094	0.8909	1.5808	0.8839	1.3697	0.8355	0.7505	1.559	0.8254	1.0586	0.9969	0.7123	1.0508	1.2317	2.0542	1.4621	1.5936	2.3269	2.2614	0.5027	2.1501	1.6634
1-(1-enyl-palmitoyl)-GPE (P-16:0)	0.9663	0.8056	0.892	1.0668	0.8333	0.98	0.7434	0.7349	1.0171	1.0158	1.0726	0.9172	1.2535	0.973	0.8315	1.4492	0.7262	1.0424	0.8839	0.6459	0.9412	1.2891	1.5649	1.2887	1.5521	2.9174	2.621	0.9842	3.4004	2.1923
1-(1-enyl-stearoyl)-2-arachidonoyl-GPE (P-18:0/20:4)	0.8491	0.6863	1.0047	1.2525	1.0423	0.7694	0.7967	0.745	0.6732	0.9629	1.2417	1.008	1.2498	1.0836	1.0065	1.2192	0.7716	0.934	0.7091	0.8976	1.1298	1.0801	1.1258	1.0007	1.0165	0.8883	0.9993	0.3163	1.207	0.9462
1-(1-enyl-stearoyl)-2-linoleoyl-GPE (P-18:0/18:2)	1.3397	1.0484	1.1099	1.4205	1.1351	0.8264	1	0.8181	0.6614	1.1292	1.6839	1.5556	1.4816	1.3537	1.1612	1.5399	0.8752	1.0751	1.2007	0.9343	0.5997	0.5847	0.3016	0.2812	0.0862	0.3732	0.1682	0.0862	0.3311	0.1753
1-(1-enyl-stearoyl)-2-oleoyl-GPE (P-18:0/18:1)	0.8762	0.5836	0.8984	1.1656	0.8507	0.7184	0.8641	0.7453	0.5514	0.8206	1.4085	0.9328	1.1201	1.0999	1.0117	1.4849	0.6797	0.9883	0.8475	0.6856	4.0818	4.4684	2.9088	2.0941	1.6697	2.6925	3.594	0.5147	2.6527	1.4489
1-(1-enyl-stearoyl)-GPE (P-18:0)	1	0.6682	0.9674	1	1.1044	0.7711	0.6416	0.8265	0.8361	0.9783	0.9411	0.8019	1.0231	1.0265	1.1261	1.1808	0.8207	1.4236	0.9738	0.7342	0.8812	1.3923	2.5128	1.8058	1.6394	3.8874	3.4176	0.8647	3.9967	3.0558
1-(3-aminopropyl)-2-pyrrolidone	0.3327	0.6773	1.3348	1.5324	1.2679	1.7439	0.4992	1.5935	3.9591	0.6935	0.6804	2.3811	1.0048	0.7491	0.7624	0.9952	0.9327	3.2774	0.7337	2.1257	0.8172	1.1885	0.6383	0.4197	0.3327	1.5572	1.1849	0.3327	1.7633	0.7853
1-arachidonoyl-GPC (20:4n6)	1.0414	0.8879	1.2084	1.1294	1.0257	0.7031	0.4836	0.5269	0.7926	0.9601	0.9743	0.854	1.3972	0.9713	0.7216	1.1044	0.6565	0.8559	0.4656	0.6036	1.3933	1.0403	1.9962	2.0522	1.9422	1.4382	1.7485	0.401	2.033	1.4436
1-arachidonoyl-GPE (20:4n6)	0.8577	0.6932	0.923	0.9879	0.7582	0.8669	0.6794	1.0045	0.9955	1.3185	0.8196	0.6282	1.0352	0.7204	1.1268	1.4373	0.8677	1.0753	0.8634	0.917	1.5133	1.6769	2.4324	1.4678	1.3803	1.714	2.009	0.8975	3.2665	1.7545
1-arachidonoyl-GPI (20:4)	0.8168	1.0072	1.2087	2.0563	0.9924	1.1107	0.6006	1.004	1.1562	1.3465	0.7655	0.4849	1.5718	1.5818	0.7289	1.3055	1.0807	1.0149	0.9136	0.7787	0.5279	0.6685	0.7865	0.996	0.7871	1.2196	0.9958	0.5196	2.1185	1.5357
1-arachidonylglycerol (20:4)	0.7003	0.6086	0.5569	0.8003	0.5186	0.8587	0.927	1.2506	1.1462	1.2452	0.6955	0.711	0.6761	0.5297	1.073	1.9114	1.1266	1.4233	1.1543	1.5254	1.1655	1.5442	1.5147	0.8596	0.7376	1.2351	1.3626	0.6233	2.281	0.8734
1-dihomo-linolenylglycerol (20:3)	0.5798	0.5059	0.7658	0.4308	0.3785	1.1389	1.0566	1.3433	1.0189	1.7479	0.5566	0.3785	0.9483	0.7206	1.8218	2.5246	1	1.2355	1.0482	1.0316	0.8443	0.9769	1.1157	0.9009	0.8627	0.7507	1.7533	0.6228	2.6929	1.2309
1-docosahexaenoylglycerol (22:6)	0.3086	0.424	0.3899	0.4055	0.1735	1.4235	1.2339	2.3647	2.1913	2.276	0.344	0.2046	0.5809	0.3156	1.9975	3.962	2.1746	2.0519	2.1867	2.5896	0.8936	1.5491	0.5959	0.8954	0.2301	0.5424	1.3502	0.4388	1.5815	1.1046
1-lignoceroyl-GPC (24:0)	1.1434	0.8995	0.9305	0.841	0.9887	0.85	0.9015	0.8078	0.8303	0.8782	1.1229	1.2351	0.7937	0.7085	0.9072	1.1255	0.7254	1.0417	1.045	0.7774	1.1917	1.0113	1.2069	1.4991	1.7973	2.2346	1.6761	0.5941	1.4376	1.6226
1-linolenoyl-GPC (18:3)	1.3998	0.9244	0.8041	0.9726	0.8812	0.6803	0.6097	0.5979	0.9917	1.0082	0.8763	0.8637	1.2259	1.0141	1.152	1.7253	0.7227	0.9041	0.706	0.6816	1.4665	1.0318	1.3236	1.3663	1.6003	1.3925	1.1187	0.5087	2.0917	1.3501
1-linolenoylglycerol (18:3)	1.1678	1.0926	0.6814	0.588	0.9459	1.0542	1.2142	1.1835	0.9333	1.6573	0.9158	0.3491	1.119	0.9977	1.7717	2.9856	1.6794	1	0.8608	1.7264	0.2337	0.7342	0.2337	0.2337	0.2337	0.2337	0.2337	0.2337	0.7539	0.2337
1-linoleoyl-2-arachidonoyl-GPC (18:2/20:4n6)	1.4349	1.1906	0.8516	1.0024	0.6885	1.0001	0.6712	0.2678	0.5936	0.6995	1.352	1.0524	0.9999	0.8486	0.7552	1.0881	0.2893	0.5435	0.5119	0.5858	2.1907	1.6081	1.4661	1.6251	1.5238	2.0804	1.8049	0.3352	1.3198	0.5537
1-linoleoyl-2-linolenoyl-GPC (18:2/18:3)	2.0074	1.4463	0.9633	0.854	1.0886	1.6187	1.8048	0.7088	1.1312	1.1901	1.9182	1.5925	1.0052	0.9948	2.1414	2.7613	0.4743	0.668	1.2234	0.6031	0.3249	0.0343	0.1814	0.0491	0.0343	0.0343	0.0343	0.0343	0.2031	0.1792
1-linoleoyl-GPA (18:2)	1.9607	1.2126	1.1584	1.1627	1	0.3522	0.5658	0.3522	0.3522	0.5407	1.8445	1.7502	0.5852	1.1872	0.8692	1.3551	0.3522	0.5349	0.3522	0.3522	0.3538	0.3522	0.5133	0.3522	0.3522	0.3522	0.3522	0.3522	0.3522	0.3522
1-linoleoyl-GPC (18:2)	1.5722	1.267	1.3568	1.0946	1.3616	0.7966	0.6232	0.5397	0.8115	0.8969	1.1747	1.0311	1.4216	1.191	0.9751	1.4396	0.5856	0.8059	0.7882	0.5949	0.9243	0.7399	1.0525	1.0577	1.0249	1.1005	0.879	0.2427	1.2572	0.8984
1-linoleoyl-GPE (18:2)	1.4527	1.011	1.2175	1.1918	1.3022	0.7818	0.7068	0.8285	0.7526	1.0432	1.3	0.9997	1.4176	1.0637	1.1473	1.7156	0.7016	0.8281	1.0933	0.7315	1.0003	0.9736	1.1771	0.9023	0.7612	0.9188	0.6445	0.4342	1.559	0.8744
1-linoleoyl-GPI (18:2)	1.5773	1.6256	2.021	2.5576	2.0331	1.7399	0.9648	1.0607	1.0588	1.2423	1.3889	0.8386	2.802	2.8565	1.0171	1.8729	0.9829	0.887	1.4799	0.747	0.1849	0.1669	0.2981	0.432	0.2868	0.585	0.3609	0.1363	0.8321	0.7497
1-linoleoylglycerol (18:2)	1.0062	0.9955	1.0045	1.0139	0.8421	1.2748	1.2722	1.5732	1.3388	2.1501	0.8902	0.6398	1.227	0.9894	2.1967	3.9597	1.3432	1.3893	1.1793	2.0755	0.5741	0.6272	0.519	0.33	0.289	0.4415	0.4483	0.2143	0.8557	0.5266
1-margaroylglycerol (17:0)	0.2445	0.2882	0.2445	0.2445	0.2445	0.2445	0.2445	0.2445	0.5362	0.2445	0.2445	0.2445	0.2445	0.2445	0.2445	0.2445	0.2445	0.2445	0.2445	0.2445	0.9355	0.7582	0.6773	1.4473	1	1.2101	1.0989	1.2189	3.2874	1.1978
1-methylguanidine	1.0363	1.8201	3.8387	4.3327	4.2868	0.4187	0.3516	0.5326	0.6218	0.8274	3.3391	7.8208	6.2873	4.9769	1	0.8548	1.216	1.0207	1.1213	0.6317	0.2077	0.3533	0.2077	0.2077	0.2077	0.2077	0.2077	0.3101	0.587	0.7039
1-methylhistamine	0.3901	0.5337	0.7448	0.6671	0.6353	1.1031	0.6861	1.8166	1.7403	1.1282	0.5225	0.3429	0.58	0.5454	0.9906	1.1004	1.7698	1.3024	1.9261	1.2836	1.0891	0.824	1.0094	0.7302	0.7647	1.9007	1.0206	0.6537	1.8183	2.423
1-methylhistidine	1.337	1.5921	0.9909	0.8066	0.7183	1.5237	1.6929	0.9735	0.9593	1.0279	1.2988	1.7998	0.8875	0.7406	1.3801	1.4732	0.926	1.3784	0.61	1.0732	0.9937	1.7544	1.0063	0.5889	0.916	1.3302	1.2614	0.3559	0.659	0.9199
1-methylimidazoleacetate	0.2694	0.3743	0.5903	0.4704	0.694	0.7931	0.7374	1.3565	2.268	1.3895	0.3399	0.4957	0.4932	0.4777	1.0233	1.0382	1.5904	2.1892	1.4735	1.2862	0.5976	1.1478	0.9767	0.7153	0.7437	1.8505	1.363	1.1832	2.9582	3.4958
1-methylnicotinamide	0.3539	0.3244	0.5589	0.4821	0.5296	1.5957	0.6213	2.2143	2.1667	3.5615	0.2028	0.0953	0.8799	0.4699	1.2891	1.1201	2.248	1.7931	4.1012	1.7565	0.1888	0.1727	0.5886	0.6173	0.6977	1.8023	1.8848	3.8586	6.1697	2.8927
1-myristoylglycerol (14:0)	0.541	0.2871	0.7652	0.7237	1.039	0.634	0.2871	0.793	0.6393	0.6046	0.7066	0.2871	0.6934	0.961	0.8418	1.249	0.7905	3.4666	0.6948	1.2134	6.3539	3.0172	5.1804	5.0232	3.3072	3.4154	2.9956	2.9466	10.939	4.1162
1-oleoyl-2-linoleoyl-GPC (18:1/18:2)	1.1798	1.1422	1.0801	0.9578	0.913	1.1528	0.7857	0.5764	0.6289	0.8222	1.1428	0.9603	1.0217	0.8544	0.8333	1.331	0.5464	0.6505	0.9829	0.6113	1.3503	1.1196	1.2426	1.2229	1.1244	1.8695	1.6219	0.7624	1.0115	0.9885
1-oleoyl-2-linoleoyl-GPE (18:1/18:2)	1.2753	1.0532	1.2039	1.2738	0.6976	1.2805	1.0909	1.0484	0.7208	0.7397	1.2739	1.1334	0.8171	0.626	1.3528	2.1321	0.6096	0.6933	0.9489	0.6454	1.1253	1.5469	0.8847	0.6947	0.6985	1.2305	0.9516	0.4817	1.1267	0.8155
1-oleoyl-3-linoleoyl-glycerol (18:1/18:2)	1.1315	0.9986	0.8385	1	0.7606	1.0995	0.7959	0.9796	0.6528	1.1472	1.0387	0.5922	2.0923	0.9858	1.5073	2.7213	1.0407	0.925	0.5575	1.1543	1.2776	1.5111	1.0602	0.6367	0.678	1.321	1.5924	0.5266	0.5934	0.5266
1-oleoyl-GPC (18:1)	1.2496	1.0979	0.9677	0.8841	0.7515	0.9816	0.7066	0.6673	0.7653	0.8941	1.2542	1.0088	0.9583	0.7727	0.9912	1.3984	0.5789	0.8814	0.7595	0.6178	2.7446	2.8232	3.2561	3.249	3.2762	4.4098	4.3154	1.1056	3.9164	3.0461
1-oleoyl-GPE (18:1)	1.1726	0.8208	0.9042	0.9052	0.9494	0.9784	0.825	0.8082	0.7902	0.9749	1.3557	0.955	1.0694	0.8405	1.0475	1.6599	0.706	1.0216	0.8861	0.6193	1.778	2.366	3.136	2.2143	2.3042	2.8786	2.5191	0.8796	2.6951	2.446
1-oleoyl-GPG (18:1)	0.4402	0.8018	0.9957	0.8038	1	0.9002	0.4402	0.8552	0.5529	0.4911	0.639	0.8345	0.9339	0.9712	0.6089	1.1518	1.092	0.4402	1.1438	0.4402	1.9472	1.6079	2.0997	2.8071	1.6816	3.3268	4.1563	1.3273	4.0577	3.7969
1-oleoyl-GPI (18:1)	1.1384	0.8811	1.2538	0.4609	1.2574	0.756	0.4085	0.5985	0.5309	0.8295	0.7527	0.7037	1.0409	0.8614	1.0252	0.9027	0.4085	0.9073	0.9748	0.4085	1.184	1.9155	1.8518	2.5938	2.3599	4.7918	3.3348	0.9276	4.2883	3.7423
1-oleoylglycerol (18:1)	0.6912	0.606	0.7732	0.7746	0.6791	0.8461	0.6983	1.1096	0.7603	1.2355	0.6216	0.3821	1.014	0.7126	1.2558	1.9563	0.741	0.932	0.829	1.1514	1.647	2.0752	2.0191	1.6708	0.986	1.8236	3.2597	1.0858	3.901	2.0395
1-palmitoleoyl-2-linolenoyl-GPC (16:1/18:3)	1.1742	0.8927	0.2858	0.3179	0.2549	1.3874	1.1836	0.4487	0.6724	0.8978	1.3119	1.1548	0.3073	0.2915	1.6741	2.4758	0.6129	0.9258	0.8693	0.6522	2.4149	2.0726	1.0742	0.8016	1.2127	2.4909	1.384	0.5131	1.52	1.363
1-palmitoleoyl-2-linoleoyl-GPC (16:1/18:2)	1.2846	1.2858	0.5219	0.5128	0.31	1.7071	1.4317	0.6237	0.7409	0.9349	1.5231	1.2809	0.5584	0.568	1.4223	2.0867	0.6569	0.9597	0.9876	0.6008	1.6557	1.6508	0.9506	0.7592	1.0124	1.7088	1.1538	0.3869	1.2136	1.0529
1-palmitoleoyl-GPC (16:1)	1.4681	1.0937	0.6048	0.5752	0.4871	1.1786	0.8289	0.5546	0.5976	0.7275	1.2851	0.9672	0.5863	0.586	1.0328	1.5409	0.499	0.7466	0.7133	0.5056	2.7095	2.809	2.3051	2.1428	2.9798	4.972	3.4248	0.7336	2.8633	2.6559
1-palmitoleoylglycerol (16:1)	1.165	0.9614	0.7141	0.5871	0.4014	1.0591	0.8037	0.8316	0.5108	0.8552	0.9001	0.5391	0.8149	0.8414	1.3564	1.86	0.6028	0.8649	0.6614	1.0386	3.4366	3.3828	2.8694	1.7251	1.5115	2.4335	2.9765	1.2993	3.7895	2.1621
1-palmitoyl-2-arachidonoyl-GPC (16:0/20:4)	1.021	0.9611	0.8487	0.8893	0.7209	1.0499	0.935	0.7296	0.9076	0.9959	1.1199	1.0041	0.9526	0.9226	0.9919	1.2845	0.8581	1.0562	0.8387	0.9157	1.4894	1.5868	1.5385	1.4409	1.4505	1.5574	1.8948	0.6189	1.5629	1.3846
1-palmitoyl-2-arachidonoyl-GPE (16:0/20:4)	1.0002	0.9608	0.9109	1.1139	0.6846	1.1508	0.9998	0.9327	0.7696	0.8615	0.9354	0.8723	0.9249	0.6003	1.2385	1.5449	0.8069	1.0325	0.9463	0.8603	1.6295	3.9826	1.8059	1.1256	1.3245	2.0168	2.1324	0.8654	2.3376	1.6143
1-palmitoyl-2-arachidonoyl-GPI (16:0/20:4)	1.489	1.4305	0.9971	1.3553	1.1051	1.1791	0.9696	0.8305	0.7833	1.2077	1.425	1.484	1.0492	1.0029	1.4566	1.5136	0.5321	0.9944	0.9716	0.8253	1.247	1.7401	0.9733	0.7908	0.8601	1.0359	0.9605	0.5686	0.9454	0.6972
1-palmitoyl-2-linoleoyl-GPC (16:0/18:2)	1.2909	1.1815	0.9496	0.8765	0.9721	1.0812	1.0552	0.785	0.8763	0.9704	1.2286	1.1619	0.9742	0.9184	1.1385	1.4104	0.8104	1.0258	1.0519	0.8101	1.0681	1.1729	0.9509	0.9092	0.9316	1.2766	1.1245	0.528	1.1207	0.9719
1-palmitoyl-2-linoleoyl-GPE (16:0/18:2)	1.7193	1.3385	0.9368	0.9457	0.8966	1.2928	1.5269	0.8381	0.7453	0.8013	1.5766	1.5253	1.1133	0.8292	1.6235	2.3962	0.7804	1.0543	1.1672	0.9184	1.1042	2.3726	0.8697	0.5156	0.677	1.1176	0.7734	0.4582	1.0752	0.7824
1-palmitoyl-2-linoleoyl-GPI (16:0/18:2)	2.1674	1.7666	1.4501	1.4664	1.4813	1.4818	1.396	0.8274	0.7298	1.0133	1.8765	1.7764	1.6469	1.354	1.846	1.4684	0.6575	0.8676	0.9867	0.7707	0.688	0.6621	0.3821	0.4328	0.4162	0.6321	0.339	0.339	0.3704	0.339
1-palmitoyl-2-oleoyl-GPC (16:0/18:1)	0.9634	0.9036	0.631	0.6722	0.5549	1.084	0.9396	0.7808	0.778	0.8864	1.1912	0.9703	0.676	0.6026	1.0297	1.3465	0.7687	1.1128	0.9229	0.8519	2.0861	2.5466	2.0195	2.009	2.0557	2.8215	2.9047	1.1901	2.4502	2.1335
1-palmitoyl-2-oleoyl-GPE (16:0/18:1)	0.9154	0.5796	1.1698	1.5893	0.5714	0.9913	1.1089	1.5743	0.7362	0.7505	0.8371	0.6229	0.5424	0.4555	1.0903	1.5032	0.7132	0.8691	0.7502	0.6563	1.5221	4.3069	1.4167	1.0087	1.0105	2.6237	2.5741	0.6959	1.6151	1.4062
1-palmitoyl-2-oleoyl-GPI (16:0/18:1)	1.2205	0.9244	1.1402	1.1197	1.0633	0.7879	0.8533	1	0.4211	0.6825	1.1208	0.9315	1.0728	0.6901	1.1483	0.7431	0.4211	0.4211	0.6995	0.4485	1.5289	1.5717	0.9505	1.2793	0.8922	1.5824	1.0522	0.939	1.3	0.4211
1-palmitoyl-2-palmitoleoyl-GPC (16:0/16:1)	1.1046	0.9013	0.4194	0.4575	0.3656	1.1029	0.8613	0.5524	0.5657	0.784	1.0707	0.8815	0.4867	0.4853	1.1284	1.6618	0.6223	0.9293	0.9115	0.6732	4.4276	5.381	3.5077	3.2858	3.754	6.2481	4.8724	1.9764	5.002	3.9449
1-palmitoyl-2-stearoyl-GPC (16:0/18:0)	1.0482	0.8612	1.2207	1.4313	0.9802	0.9563	0.7945	0.988	0.8688	0.8887	1.1107	0.8311	1.1753	0.9908	0.6912	1.0568	0.8201	1.0092	0.7643	0.7874	1.2402	0.9766	1.5773	1.9532	1.8548	1.4402	1.5385	0.7081	1.7785	1.5891
1-palmitoyl-3-linoleoyl-glycerol (16:0/18:2)	0.5761	0.5598	0.4204	0.4204	0.4204	0.5109	0.4204	0.4204	0.4204	1.396	0.4342	0.4204	1.8196	0.6407	1.3373	3.1446	1	0.7574	0.6398	1.6566	0.4204	2.2015	1.039	0.4204	0.4204	0.4204	3.855	0.4204	0.4204	0.4204
1-palmitoyl-GPC (16:0)	1.2492	1.0671	1.0006	0.986	0.9707	0.9248	0.8762	0.7952	0.8253	0.811	1.2417	1.1256	0.9667	0.9446	0.9462	1.2333	0.7339	0.9994	0.8876	0.7481	1.1312	1.2166	1.4588	1.3711	1.4646	1.6701	1.5661	0.5367	1.4068	1.4344
1-palmitoyl-GPE (16:0)	1.1744	0.8268	0.8326	0.7891	0.869	0.785	0.8079	0.7761	0.8975	0.8924	1.212	1.0271	1.0799	0.9729	0.9096	1.2516	0.7311	1.3245	0.7961	0.6652	1.2254	1.8665	2.3637	1.5279	1.9235	1.4927	1.1463	0.5586	1.5426	1.6459
1-palmitoyl-GPG (16:0)	0.5189	0.6238	0.4975	0.6615	0.395	0.395	0.395	0.395	0.395	0.395	0.395	0.395	0.395	0.7283	0.395	0.395	0.395	0.395	0.5813	0.395	1	1.2706	1.4463	2.3128	1.0201	2.2427	2.4991	0.9982	4.0227	2.7395
1-palmitoyl-GPI (16:0)	1.3968	1.2506	0.8824	0.4471	0.8645	0.4471	0.4471	0.8396	0.4471	0.5494	1.2222	0.8697	0.7661	1.1799	0.7356	1.1137	0.4471	0.9234	1.1779	0.4471	0.6831	1.3093	1.0173	0.9287	0.9827	1.7179	1.7461	0.4471	1.3446	1.1411
1-palmitoylglycerol (16:0)	0.8158	0.6591	0.849	1.0017	0.6242	0.7789	0.8681	1.6819	0.8696	0.9565	0.6331	0.3835	0.9301	0.7388	0.8752	1.0009	0.9402	1.0061	1.0996	0.9991	1.369	1.0977	1.3566	1.6118	1.1438	1.6331	1.4814	1.3592	3.025	1.5732
1-pentadecanoylglycerol (15:0)	0.4541	0.4541	0.4541	0.4541	0.4541	0.4541	0.4541	0.4541	0.4541	0.6201	0.4541	0.4541	0.4541	0.4541	0.9304	0.8345	0.6924	0.4541	0.9719	0.768	1.8027	1	1.6438	1.4654	1.226	1.8991	1.4436	0.9547	4.2423	1.9823
1-stearoyl-2-arachidonoyl-GPC (18:0/20:4)	0.8706	0.7594	0.8978	0.9851	0.7493	0.9225	0.7799	0.7972	0.9472	1.0149	0.9052	0.8598	1.0548	0.9327	0.8036	1.0969	1.0622	1.2248	0.8257	1.0938	1.3522	1.3896	1.7081	1.6405	1.5538	1.2946	1.895	0.5981	1.5199	1.3965
1-stearoyl-2-arachidonoyl-GPE (18:0/20:4)	0.9928	0.7332	0.8525	1.0104	0.7676	1.0072	0.8865	0.9364	0.8457	0.9073	0.8964	1.0442	1.1002	0.7582	1.1638	1.5346	0.9645	1.3428	0.8819	1.1368	1.15	1.9132	1.7733	0.9808	0.9708	1.2332	1.9024	0.4287	1.6423	1.1165
1-stearoyl-2-arachidonoyl-GPI (18:0/20:4)	1.065	0.9925	1.164	1.2797	0.9725	1.0075	0.8498	0.8698	0.9462	1.2464	1.0445	1.3556	1.0389	0.9457	1.1059	1.1835	0.7353	1.2314	0.7787	1.0702	1.1105	1.1513	0.9631	0.9731	0.9028	0.8725	1.3012	0.5564	0.9365	0.7705
1-stearoyl-2-arachidonoyl-GPS (18:0/20:4)	0.5199	0.5697	6.0241	7.0222	2.5661	1.0184	0.8457	6.3024	3.0298	2.5974	0.3438	0.5166	0.4112	0.9577	0.9506	0.604	1.3181	1.127	1.282	0.8387	0.9193	0.7194	0.8477	1.094	1.0191	1.2277	1.1046	0.5985	3.4833	0.9816
1-stearoyl-2-linoleoyl-GPC (18:0/18:2)	1.2459	1.0859	1.0739	1.0748	1.0922	0.9234	0.7724	0.7464	0.8705	0.9038	1.0487	1.0165	1.2075	1.108	0.93	1.0837	0.8495	0.9924	1.0905	0.8458	0.9598	0.8748	1.0475	1.094	1.0076	0.8966	0.8748	0.5719	1.1142	0.9339
1-stearoyl-2-linoleoyl-GPE (18:0/18:2)	1.7266	1.1104	1.0033	0.9628	1.1869	0.8362	0.8347	0.655	0.6187	0.686	1.4044	1.3648	1.4409	1.0044	0.9928	1.6566	0.7616	0.9326	1.236	0.8024	1.1513	1.4038	1.3001	0.9797	0.7628	1.0424	0.9967	0.2604	1.2014	0.7935
1-stearoyl-2-oleoyl-GPC (18:0/18:1)	1.0649	0.8987	0.8355	0.8105	0.7224	1.0202	0.7011	0.6678	0.7664	0.8335	1.1727	0.9798	0.9313	0.7517	0.7434	1.3057	0.7628	1.1339	0.9006	0.7981	3.6538	3.8905	4.2806	4.2466	4.1373	4.98	5.497	1.7704	4.5093	3.5544
1-stearoyl-2-oleoyl-GPE (18:0/18:1)	1.1733	0.7277	1.0585	1.1901	0.848	0.7646	0.6277	1.0282	0.557	0.5543	0.9718	0.8216	1.0929	0.774	0.7167	1.1503	0.5849	0.7152	0.648	0.5144	1.7505	2.7067	2.31	1.5647	1.07	2.1456	3.1804	0.4359	2.283	1.207
1-stearoyl-GPC (18:0)	0.9928	0.8716	1.0178	1.0669	0.9755	0.8162	0.7063	0.7944	0.8246	0.8652	0.9507	0.9107	1.1732	1.0888	0.7655	1.0072	0.7976	1.0652	0.8327	0.792	1.0936	1.1925	1.9306	1.7183	1.8301	1.677	1.941	0.5727	1.7164	1.5689
1-stearoyl-GPE (18:0)	0.9108	0.7433	1.025	0.955	1.0354	0.7039	0.6487	0.7558	1.0679	0.8986	0.975	0.9591	1.3152	1.1522	0.8288	1.2299	0.842	1.374	0.8227	0.774	0.9503	1.4248	2.7227	1.8958	1.9181	1.6406	1.7179	0.5966	2.2193	2.1029
1-stearoyl-GPI (18:0)	1.3097	0.8778	1.0954	0.7616	1.0224	0.6625	0.413	0.8446	1.026	0.9568	1.1044	1.0203	0.8089	0.8082	0.8746	0.9608	0.8176	1.3016	0.9797	0.5714	0.8469	1.0749	1.7595	1.3529	1.9169	2.1135	2.704	0.5859	1.4069	2.1437
1,2-dilinoleoyl-GPC (18:2/18:2)	2.5742	1.9746	1.8022	1.4992	2.0498	1.1966	1.0374	0.5974	0.7938	0.9263	1.8202	1.5977	2.2441	1.7852	1.3412	2.0163	0.5815	0.7539	1.4566	0.6328	1.0835	0.8382	0.7794	0.6232	0.5812	0.8844	0.7328	0.2851	0.9626	0.7045
1,2-dioleoyl-GPC (18:1/18:1)	1.0462	0.9245	0.9185	0.9499	0.7488	1.4143	0.7964	0.6319	0.7786	0.9525	1.3926	0.9008	0.8345	0.6157	0.856	1.6953	0.592	1.1042	0.9538	0.6499	4.5956	5.1038	4.374	4.42	4.5919	9.1384	8.4401	2.0972	4.4681	4.1029
1,2-dioleoyl-GPE (18:1/18:1)	1.0822	0.6483	1.5107	1.7943	0.6185	1.2555	0.9152	1.7759	0.814	0.9081	0.9178	0.5972	0.8925	0.6131	1.2196	1.8506	0.6768	0.815	0.7609	0.5871	1.4402	2.2486	1.094	1.0878	0.8244	3.6093	3.0952	0.6927	1.9995	1.7975
1,2-dipalmitoyl-GPC (16:0/16:0)	0.9019	0.8411	1.1359	1.3299	0.9696	1.0136	0.9864	1.2645	0.885	0.9127	1.0719	0.8712	0.9132	0.8833	0.717	0.8386	1.0544	1.0461	0.8808	0.983	1.072	0.9028	1.3555	1.63	1.7291	1.22	1.1365	0.8362	1.342	1.431
1,2-distearoyl-GPC (18:0/18:0)	1.0115	0.8057	1.1152	1.1128	1.028	0.8907	0.6248	0.6367	0.7327	0.7587	0.9885	0.7969	1.3096	1.0372	0.509	0.9249	0.8004	0.9589	0.5796	0.8017	1.4721	1.1937	2.7922	3.4355	3.3843	2.0457	2.7684	0.706	2.828	2.3073
1,2,3-benzenetriol sulfate (2)	1.0114	0.8434	1.0028	7.4546	1.0943	3.0617	2.9074	0.2894	0.0942	0.5767	0.6599	2.3046	4.8421	3.8804	1.9578	1.0584	0.4401	0.0942	1	0.0942	0.8132	0.9009	0.0942	0.3236	0.0942	0.2423	0.0942	0.0942	0.1331	0.0942
1,5-anhydroglucitol (1,5-AG)	0.9268	0.918	0.9279	1.0394	0.7923	0.7347	0.6527	0.5905	0.7758	0.7646	0.8376	1.0428	1.2348	1.0651	0.7024	0.8286	0.9614	1.2921	0.8525	0.7786	2.4048	2.5676	3.6811	2.9089	2.9374	3.098	2.9744	1.0386	2.7893	3.1184
10-heptadecenoate (17:1n7)	0.621	0.6643	0.435	0.4078	0.4357	0.942	0.5954	0.5916	0.7837	1.1038	0.5034	0.3268	0.3203	0.4557	0.9355	1.1964	1.2959	1.0034	0.9966	1.3865	1.4136	1.2878	1.1022	1.2613	1.3237	1.3363	1.5578	1.1955	2.4429	2.9032
10-nonadecenoate (19:1n9)	0.5926	0.4783	0.4151	0.267	0.3907	0.7248	0.5182	0.6148	0.6881	0.9874	0.4801	0.3535	0.2757	0.2992	1.0722	1.5832	1.2293	1.0126	1.1074	1.2308	1.7419	1.3568	1.4536	0.9509	1.1776	1.577	2.01	1.2911	3.1421	2.6675
10-undecenoate (11:1n1)	0.3353	0.5299	1.2941	1.0717	0.8832	0.3448	0.2248	1.0712	1.6114	0.914	0.4099	0.4654	1.3652	0.9288	0.432	0.6504	1.261	1.0952	0.9147	1.2817	1.3691	1.5793	2.9295	2.459	3.8531	0.9183	0.8022	0.5646	1.9876	2.8026
12-HEPE	0.958	1.042	2.0549	1.6827	1.8158	3.0745	0.7884	6.3163	2.2452	3.749	0.3405	0.4619	0.7546	0.791	1.3277	3.7617	1.4548	0.8075	2.419	1.3223	0.4506	0.3761	0.4277	0.2127	0.2127	0.5017	0.2908	0.3115	1.135	0.2127
12-HETE	0.5385	0.6203	2.2603	1.4565	1.1044	3.0084	0.9744	4.9626	1.9598	3.4788	0.2887	0.201	0.4754	0.5431	0.6402	2.8235	0.7528	0.3494	1.28	1.1895	0.8798	1.06	1.0189	0.3772	0.9811	1.4254	0.7865	1.6215	3.6716	0.6282
12,13-DiHOME	1.2393	1.0903	1.0173	1.1188	1.0354	1.5309	1.044	0.7291	1.2339	1.936	0.7595	0.7528	0.711	0.9827	1.3806	2.5077	2.5849	1.8224	2.1636	1.6919	0.4686	0.274	0.2738	0.5008	0.4368	0.516	0.4225	0.1869	0.326	0.5808
13-HODE + 9-HODE	1.1428	0.8435	1.5027	0.7423	0.8321	1.6331	1.1742	1.0431	0.7551	1.8745	0.925	0.5025	0.5903	0.8124	0.9569	2.1483	1.9654	1.6425	1.4372	1.9413	1.3429	0.7732	0.52	0.7739	0.7374	1.2732	0.5964	0.4075	1.6672	1.892
13-methylmyristate	0.3993	0.6757	0.6028	0.6648	0.7074	0.3993	0.3993	0.6666	0.8006	0.3993	0.7475	0.3993	0.6228	0.8105	0.3993	0.9748	1.2008	0.8048	1.2032	1	4.5265	2.6602	2.1987	3.581	3.267	3.0834	2.6815	3.1516	7.9823	5.7915
14-HDoHE/17-HDoHE	0.7946	0.4547	2.2757	1.4094	1.1751	4.0181	1.2845	6.0505	2.9184	4.2921	0.3611	0.2316	0.8779	0.6195	1.0436	4.5358	1.5967	0.9564	1.7201	2.0015	0.5277	0.6149	0.5789	0.2083	0.4889	0.6471	0.4817	1.1953	2.7024	0.5182
15-methylpalmitate	0.5617	0.5352	0.4433	0.4254	0.4445	0.821	0.5937	0.5693	0.6806	0.8138	0.6491	0.5279	0.4037	0.4381	1.1886	1.3077	1.1249	0.9605	1.0395	1.1641	3.9561	2.9382	3.029	2.9128	3.2394	3.9813	3.9812	3.5147	7.1901	6.5708
16-hydroxypalmitate	0.9533	0.7494	0.7923	0.4516	0.7897	1.0716	0.7831	0.6344	0.7829	1.3388	0.4756	0.5247	0.6072	0.5807	0.9462	1.4057	1.7371	1.4398	1.3092	1.6859	2.4509	0.934	0.988	1.3585	1.3168	1.1838	1.1806	1.012	2.6519	1.8725
17-methylstearate	1.0253	0.8899	0.5406	0.4163	0.5139	0.9543	0.7963	0.7743	0.8358	0.8691	0.9327	0.6421	0.4486	0.4108	1.461	1.8715	0.9878	0.8131	1.1518	1.0122	3.4643	2.8387	1.8104	1.3243	1.8767	4.3	2.7291	1.4523	4.1103	2.9879
2-(4-hydroxyphenyl)propionate	1.2566	1.0848	0.8891	0.312	1.149	0.7993	0.7471	0.8929	1.6357	0.6497	0.4244	0.6781	1.8869	1	0.312	0.4235	1.0633	1.8832	1.3693	1.6169	0.312	0.312	0.312	0.312	0.312	0.312	0.312	0.312	0.312	0.312
2-aminoadipate	0.7827	1.9944	2.675	3.5943	0.8518	0.4004	0.3792	0.6509	10.1132	3.7479	3.3527	1.5982	1.001	0.999	0.2998	0.6379	2.9205	2.5036	1.3226	2.7041	0.7151	1.4817	0.5913	0.5014	3.3643	0.3945	0.4001	0.6621	2.2182	0.8895
2-aminobutyrate	0.7377	0.9965	0.9955	1.0663	0.989	0.6631	0.7422	0.7377	1.3637	1.0035	0.99	1.1369	1.3022	1.268	0.9376	1.039	0.9691	0.8019	1.0079	0.9404	1.2091	1.3117	1.4615	1.9328	1.2713	0.7071	1.1343	0.8548	2.6756	0.8829
2-aminoheptanoate	1.6345	1.6919	1.7646	1.1581	1.7379	0.5317	0.4921	0.7996	1.0285	0.8776	1.39	0.6579	1.9416	1.9886	0.671	0.5766	0.84	1.1008	1.4892	0.9436	0.7588	1.0746	0.971	1	1.1011	0.4934	0.6125	0.4921	1.3191	0.8207
2-aminooctanoate	0.895	0.9436	0.5238	0.4727	0.3021	0.9178	0.9776	0.9942	1.012	1.0058	0.5342	0.7904	0.3961	0.4687	0.8497	1.3428	1.1043	1.1521	1.1219	1.0779	1.6008	1.7963	1.2175	0.7624	1.7952	1.843	1.6328	0.5542	1.2553	1.2306
2-aminophenol sulfate	1.6036	1.7137	2.7288	1.8839	2.8225	0.1684	0.1226	0.7116	0.9357	1.687	0.8637	1.3783	3.543	2.243	1.1634	0.6449	0.4216	1	2.0045	0.2201	0.0214	0.0214	0.0214	0.0214	0.0214	0.0214	0.0214	0.0214	0.0379	0.0227
2-arachidonoylglycerol (20:4)	0.7137	0.541	0.9094	0.7819	0.5242	1.2848	0.8109	1.6242	1.527	2.2524	0.3089	0.4021	0.5664	0.3999	1.804	2.1362	1.0376	1.6214	0.9001	0.8717	1.1396	1.2975	1.7936	0.7305	1.0215	1.6508	1.8766	0.9785	3.4922	0.7032
2-dimethylaminoethanol	0.4302	0.6509	0.7449	1.0274	1.135	0.9149	0.3857	0.5876	2.5214	3.3943	0.6907	0.3117	0.9726	1.3209	1.0444	0.4655	4.2481	2.9742	0.7764	0.8481	5.7854	3.0134	0.6615	0.6361	1.5579	1.3355	0.9355	1.0839	6.8363	5.7455
2-docosahexaenoylglycerol (22:6)	0.0943	0.0943	0.0943	0.0943	0.0943	0.7169	0.6375	1.5163	1.5465	1.6813	0.0943	0.0943	0.0943	0.0943	1	1.93	1.2611	0.3814	1.3201	1.4398	0.355	0.0943	0.0943	0.3746	0.0943	0.0943	0.5851	0.0943	1.0156	0.2512
2-hydroxy-3-methylvalerate	1.1896	0.9554	0.292	0.7594	0.3859	2.0837	1.4682	0.8139	1.094	0.6945	1.3682	1.2427	0.5758	0.3732	3.6965	4.905	0.6201	0.8836	3.6994	0.6418	2.2014	3.6767	0.4372	0.119	0.2903	2.7041	3.993	0.2335	2.2566	1.0446
2-hydroxyadipate	0.3595	1.4339	3.6833	2.4028	0.6751	0.2236	0.252	0.5699	10.8336	6.1977	1.5108	0.9134	0.7389	0.781	0.3551	1.0138	3.2829	1.7524	1.0186	3.0614	0.5478	1.3154	0.3278	0.3046	3.1211	0.9862	0.7888	0.9687	1.8815	2.1231
2-hydroxybutyrate/2-hydroxyisobutyrate	0.5374	0.9143	1.2683	1.2223	0.7771	0.5829	0.6187	0.9639	2.062	1.7298	1.093	0.9626	0.4133	0.8349	0.8459	1.0361	1.7921	1.3009	1.4623	1.9353	0.9227	1.5993	0.482	0.7517	0.887	1.3576	1.6783	0.4872	4.0313	1.2275
2-hydroxydecanoate	0.989	0.8016	1.3386	1.0979	1.6495	0.8146	0.5897	0.684	0.8371	1.011	0.864	1.2683	1.9078	1.1761	0.8548	1.2687	1.0588	0.942	1.1273	0.8808	1.2572	0.8898	0.9049	1.1892	1.196	0.9059	0.9418	0.6606	1.2746	1.1354
2-hydroxyglutarate	0.3101	1.2555	1.8121	1.8119	0.5161	0.1967	0.2729	0.2613	2.4256	2.7237	1.4531	0.6204	0.3468	0.374	0.2137	0.2629	2.2058	0.8921	1.5479	1.7943	0.4432	1.1079	0.4152	0.3651	2.3812	1.5033	1.3602	1.2062	1.2182	0.2621
2-hydroxyhippurate (salicylurate)	0.5827	1.632	3.3852	0.9894	1.8189	0.2372	0.2372	0.2372	1.0106	0.2372	0.8611	2.3163	2.9923	2.6998	0.3763	0.2372	0.3808	0.8705	1.1799	0.3924	0.2372	0.2372	0.2372	0.2372	0.2372	0.2372	0.2372	0.2372	0.2372	0.2372
2-hydroxyoctanoate	0.5684	0.5684	1.0594	1	0.5684	0.5684	0.5684	0.5684	0.5684	0.9109	0.5684	0.9121	1.197	1.411	0.5684	0.8546	0.8495	1.3143	1.2197	0.5684	0.9982	0.5684	0.5684	0.812	0.5684	0.5684	0.5684	0.5684	1.0514	1.1462
2-hydroxypalmitate	0.625	0.8505	0.8795	0.5528	0.7921	1.1307	0.8997	1.3437	1.7246	2.2292	0.5994	0.5078	0.6267	0.5078	0.924	1.2537	1.5147	1.6868	1.3658	2.0364	1.1013	1	0.7242	0.8944	0.8458	1.2878	0.9524	1.2894	1.8761	2.1457
2-hydroxyphenylacetate	0.5509	0.5509	0.5509	0.5509	0.5509	0.9225	0.5509	0.5509	1	0.9576	0.5509	0.5509	2.5084	0.5509	0.7344	0.5509	0.5509	0.5509	0.5509	0.5509	1.9938	0.5509	0.5509	0.5509	0.5509	0.8572	0.5509	2.1975	2.1356	2.3582
2-hydroxystearate	0.8069	1.0088	0.8731	0.7813	0.7853	1.1781	0.8217	1.6072	1.72	1.3351	0.7338	0.5735	0.8043	0.6907	1.0827	1.1756	1.3079	1.2917	1.2635	1.4028	0.9014	1.0312	0.7361	0.8585	0.9563	1.1973	0.9244	0.9912	1.8862	2.0684
2-linoleoylglycerol (18:2)	1.0072	1.0546	0.8313	0.838	0.8943	1.3511	1.2162	1.6541	1.5394	2.5281	1.0294	0.7299	1.1165	0.9928	2.6762	3.147	1.3762	0.9732	1.1304	1.2548	0.7174	0.5748	0.5926	0.3278	0.3734	0.4607	0.4923	0.2536	1.127	0.4962
2-methylbutyrylglycine	0.6753	0.9627	0.8253	0.9307	0.9935	0.3245	0.3479	1.2979	1.1161	0.7693	0.9947	2.2949	0.5676	1.414	0.84	1.1465	0.8551	1.0053	0.2931	0.7236	2.2608	3.3241	2.012	0.9571	2.3613	1.1703	1.1298	3.0436	6.8712	3.2041
2-oleoylglycerol (18:1)	0.763	0.8001	0.7062	0.6822	0.8236	1.038	0.7641	1.1154	0.962	1.704	0.7416	0.4916	0.9581	0.8121	1.6834	1.8274	0.7933	0.7341	0.9113	0.842	2.5188	2.0316	2.3347	1.9929	1.4835	2.3632	4.52	1.4251	6.1311	2.0686
2-oxindole-3-acetate	0.9024	1.1406	0.94	1.815	0.7541	0.9948	1.3672	0.1731	1.0052	1.253	0.532	0.5836	4.1161	1.7294	0.1731	0.1731	0.5582	0.7509	1.3331	2.7558	0.1731	0.1731	0.1731	0.1731	0.1731	0.1731	0.1731	0.1731	0.1731	0.1731
2-oxoadipate	0.3814	1.0967	2.2202	1.6541	0.7018	0.345	0.3806	0.6486	7.1823	2.7084	1.8767	1.0772	0.4695	0.5517	0.654	1.0643	2.0462	0.9809	0.6975	1.1938	1.117	1.953	0.3529	0.5706	1.5381	1.0291	1.0191	0.2787	0.7673	0.5067
2-palmitoleoyl-GPC (16:1)	1.0982	1.0425	0.5167	0.4191	0.3022	1.0074	0.5411	0.4353	0.4693	0.4562	1.1311	0.9926	0.4782	0.4404	1.1403	1.4181	0.323	0.3194	0.4905	0.2271	2.4508	2.6053	2.1875	1.9342	2.2905	4.1952	3.0864	0.7405	3.0636	2.2057
2-palmitoleoylglycerol (16:1)	1.0366	0.9141	0.4706	0.5959	0.5076	1.0776	0.6652	0.8176	0.7617	1.0381	0.9634	0.465	0.7374	0.8387	1.5349	1.4505	0.7003	0.7915	0.3713	0.8998	4.7328	3.4038	3.1181	1.8553	2.1082	2.8717	3.4703	1.4983	5.962	2.2826
2-palmitoyl-GPC (16:0)	1.3362	0.9794	1.1435	0.9354	1.0447	0.768	0.682	0.6941	0.7144	0.7402	1.2328	1.2061	1.0082	0.9559	0.8837	1.0324	0.6099	0.9153	0.8272	0.6688	1.0376	0.9918	1.6919	1.4663	1.5844	1.7083	1.8796	0.3464	1.2107	1.7027
2-palmitoylglycerol (16:0)	0.4388	0.4559	0.7558	1.0936	0.3622	0.6939	0.6151	0.6434	0.7268	1.1371	0.3622	0.3622	0.7764	3.2825	0.754	0.9881	1.0119	0.5888	0.857	0.7448	1.8922	1.415	1.4316	1.8836	1.7673	1.6158	2.0849	1.7618	6.1838	1.7932
2-piperidinone	0.9855	1.2326	1.0196	0.9994	1.0743	1.1971	1.1555	1.2317	1.1774	1.2566	1.0454	0.93	1.0006	1.084	1.2287	0.857	1.1007	0.7692	1.1691	1.0065	0.9422	0.6109	0.7589	0.8273	0.8414	0.5654	0.5621	0.7538	0.8058	0.5555
2-stearoyl-GPE (18:0)	1.3063	0.6358	1.1092	0.7176	1.2607	0.6748	0.5705	0.5701	0.7422	0.8136	0.9035	1.0717	1.1161	1.0673	0.8574	0.9516	0.7347	1.6609	0.7976	0.9023	0.6514	1.1804	3.7775	1.6865	1.0484	2.0134	1.773	0.5338	2.256	2.3257
2,3-dihydroxyisovalerate	1.2893	1.0556	0.8583	0.9039	0.7494	1.1987	0.688	0.3866	0.894	1.1749	1.2419	0.9444	0.6869	0.6885	1.2461	1.4256	0.6574	1.1372	1.0801	0.4542	1.7564	3.5731	0.8032	0.623	0.5246	4.6015	2.4777	0.6475	1.6953	1.5529
2,3-diphosphoglycerate	0.9414	0.8391	10.0858	10.9411	0.9461	2.1787	1.5071	5.6176	1.0041	0.8737	0.2401	0.2401	0.7465	0.5417	0.8138	1	0.5791	0.9052	0.7813	0.7284	0.8907	0.5577	1.9715	1.1532	2.7996	3.2782	2.8698	1.3559	4.5799	1.2882
2'-deoxycytidine	0.7985	0.8927	0.8831	0.6997	0.8064	1.5151	1.8167	1.4854	1.2113	1.2297	0.7748	0.8562	0.6842	0.6076	1.2662	1.4291	1.4542	1.408	1.038	1.5818	0.9091	0.962	0.8997	0.6098	0.7622	1.8632	1.3715	0.6188	1.2144	1.5259
2'-deoxyuridine	0.6836	0.6958	1.0451	1.0035	0.9651	1.0761	1.1178	0.8941	1.0708	1.1154	0.7	0.7808	0.9756	0.8864	0.9034	0.9147	1.2632	1.461	1.0057	1.395	0.7633	1.1037	1.1127	0.8757	1.2078	1.048	0.9965	0.2829	0.9759	1.2057
3-(3-hydroxyphenyl)propionate sulfate	2.2934	1.6123	22.6745	7.5606	1.1553	8.2821	6.3773	0.4439	1.5215	2.1947	0.6006	0.7571	4.3359	2.9341	0.7617	0.5836	0.2331	0.8924	3.4835	1.1076	0.1999	0.1383	0.109	0.109	0.4425	0.109	0.109	0.109	0.5503	0.1567
3-(4-hydroxyphenyl)lactate	0.5645	0.7502	2.2966	1.6453	2.012	0.6616	0.4846	0.9813	1.2815	0.954	1.0684	1.7476	1.0736	1.5505	0.8768	1.0605	0.9655	0.9636	0.747	0.6445	0.9276	1.0187	0.9678	0.8364	0.7206	1.1938	1.288	1.4473	3.0528	1.6169
3-(4-hydroxyphenyl)propionate	1.1712	0.3765	11.6297	3.1679	0.5985	3.9912	3.7622	0.3765	0.3765	0.5194	1.0046	0.8332	2.6631	2.711	0.5105	0.3765	0.4569	0.3765	1	0.3765	0.9608	1.1134	0.3765	0.3765	0.7871	0.3765	0.3765	0.3765	0.6671	0.3765
3-hydroxy-2-ethylpropionate	0.4901	0.5491	0.2641	0.2011	0.2376	1.0078	0.8227	0.9889	0.9324	1.0311	0.7027	0.3776	0.3233	0.2917	1.061	1.716	0.8823	1.0351	0.3881	1.1969	2.238	3.2909	2.0533	0.9922	2.5514	2.5184	2.2291	1.2098	4.3686	6.7971
3-hydroxy-3-methylglutarate	0.5701	1.5149	1.5601	1.244	0.4752	0.4018	0.5526	0.8403	3.5666	4.8001	0.9694	0.7267	0.4396	0.3383	0.3899	0.8602	2.8558	2.224	1.1659	4.0766	0.5047	1.0306	0.4773	0.2671	2.7681	1.1795	1.1986	1.0637	1.4026	0.6944
3-hydroxybutyrate (BHBA)	0.8019	1.0399	0.6922	0.2829	0.5247	0.7579	1.0392	1.119	2.2114	3.5095	0.2576	0.2979	0.5016	0.2762	0.8855	1.4846	2.5927	3.0306	1.154	4.5175	0.332	0.7444	2.4013	0.9608	3.0729	0.8202	0.6827	2.5839	5.1691	4.6282
3-hydroxybutyrylcarnitine (1)	0.3716	0.6335	1.0385	0.4343	0.7143	1.2196	0.9329	2.104	3.2097	2.7231	0.2968	0.3663	0.3902	0.3344	1.9389	2.5884	2.228	3.3421	0.9615	4.0987	0.3826	1.1005	1.0879	0.7239	1.3808	0.7204	0.4199	0.9426	1.9673	2.2046
3-hydroxybutyrylcarnitine (2)	0.6948	0.7825	1.2206	0.779	1.2271	1.1496	0.9664	1.7266	1.9628	1.9553	0.6211	0.5706	0.5074	0.7434	1.1089	1.6193	1.5554	2.3126	0.8672	2.4927	0.5373	1.0347	0.9344	0.7043	1.0336	0.7314	0.5744	0.7332	1.1745	1.3465
3-hydroxydecanoate	1.0699	0.904	1.025	0.6748	0.6314	0.8808	0.8323	1.0119	1.5074	0.9881	0.5646	0.6208	0.638	0.6225	0.6834	1.1888	1.7871	2.3007	0.89	2.1949	1.613	1.7059	0.9574	0.8184	1.3359	1.2259	1.2562	0.8195	1.0157	2.1318
3-hydroxyisobutyrate	0.9929	1.0434	1.0712	0.8936	0.3263	0.9137	1.2168	0.6859	2.8172	4.4754	0.6472	0.8155	0.8395	0.618	1.3045	1.2893	1.9966	1.1295	1.1395	0.8777	0.6939	0.8543	0.2502	0.8201	0.2502	1.2196	1	1.4904	3.6242	2.8601
3-hydroxylaurate	0.9757	0.8223	0.757	0.5753	0.5407	1.0243	0.7746	0.9118	1.2826	1.3833	0.4819	0.414	0.4748	0.4684	0.7332	1.5521	1.6665	2.0146	0.9544	2.1071	1.6196	1.6493	0.8978	0.8468	1.5976	1.2765	1.2315	2.0484	2.142	2.8086
3-hydroxyoctanoate	0.9731	0.8802	0.9627	0.6219	0.7858	0.907	0.7507	1.103	2.2619	1.5531	0.5859	0.6007	0.8182	0.6097	0.6694	1.0022	2.0409	2.8707	0.919	3.1577	1.5677	1.6857	1.0366	0.9956	1.7612	0.9978	1.3323	1.2809	1.228	3.4946
3-hydroxypyridine sulfate	0.7922	2.3674	2.2475	1.9747	2.0621	0.2204	0.4796	0.2204	0.6202	0.5641	0.7147	2.9161	3.9621	2.4164	0.7549	0.5904	1.598	0.982	1.6504	0.6887	1.018	1.8193	0.2204	0.2204	0.2204	0.2204	0.2204	0.2204	0.4084	0.2204
3-hydroxysebacate	0.2899	0.2899	0.2899	0.2899	0.2899	0.4872	0.2899	1.1509	1.8858	2.0837	0.2899	0.2899	0.3779	0.2899	0.3307	0.7966	1.4048	2.0744	0.8259	2.7445	0.4495	0.493	0.6678	0.2899	1	0.2899	0.2899	6.9133	8.9704	3.1494
3-indoxyl sulfate	0.1225	0.169	1.671	1.3322	0.5243	0.2983	0.2726	0.9877	1.0847	1.1178	1.035	1.1343	1.8951	2.0023	0.6374	0.4342	1.0562	1.4099	1.0123	0.9323	0.6743	1.1036	1.3387	0.8356	0.8241	0.2485	0.4365	0.4969	1.9397	1.3712
3-methyl-2-oxobutyrate	1.6915	1.4458	1.1214	0.6382	0.7394	0.9608	1.0301	1.1014	1.0337	0.8368	0.9336	1.1173	1.0997	0.9461	0.8433	1.2455	0.8734	1.1502	1.2557	1.386	1.2652	0.9502	0.7078	0.897	0.8608	0.9699	0.889	0.4416	1.5913	1.1376
3-methyl-2-oxovalerate	1.6811	1.7637	0.8401	0.6482	0.609	1.055	1.1156	1.0796	1.0614	0.9151	1.0078	1.4248	1.7077	0.9023	0.7978	0.8655	0.9037	1.0484	0.9922	1.4074	1.3404	1.3171	0.7509	0.6374	1.0121	0.6611	0.6633	0.4542	2.2872	0.7719
3-methyladipate	0.3435	1.4433	0.3167	0.5884	0.5068	0.3167	0.3167	0.3882	2.1917	1.4734	0.8762	0.6145	0.3167	0.3354	0.4229	0.411	2.2746	0.9035	1.0965	1.4316	0.3167	1.2095	0.3167	0.3167	1.9229	0.3167	0.3167	3.0004	4.1615	1.7237
3-methylcrotonylglycine	1.1551	1.8589	0.8782	0.771	0.5375	1.0206	0.9113	1.8493	1.1991	1.3833	0.8009	1.7989	0.79	0.766	1.9639	2.2797	0.9042	1.2486	0.416	1.2238	2.1561	2.3911	0.902	0.3664	0.9794	0.6113	0.6219	1.347	2.1425	0.856
3-methylhistidine	0.7129	1.0908	0.8441	0.7031	0.5104	1.22	1.3349	0.9173	0.9681	0.9333	1.0699	1.2329	0.5357	0.5966	1.2898	0.9278	0.7843	1.0792	0.7908	0.7703	1.327	2.4113	1.377	0.9334	1.0608	1.5518	1.2951	0.3325	1.2237	1.0319
3-phenylpropionate (hydrocinnamate)	4.8143	2.869	0.039	0.039	1.9482	0.039	0.039	0.8608	1.4023	0.6172	1.1392	1.3948	1.9128	1.754	0.5803	0.2964	0.7853	0.7849	2.7843	0.4868	0.039	0.039	0.1592	0.039	0.039	0.039	0.039	0.039	0.039	0.039
3-phosphoglycerate	0.9501	0.9925	2.6676	3.6122	0.713	1.2327	1.3944	2.2554	1.0075	0.7531	0.4528	0.9019	0.8112	0.7254	0.5791	0.6632	1.0921	0.8088	1.008	0.8854	1.3892	1.5332	1.1388	0.8753	1.5049	1.7253	1.8349	0.2516	2.1605	0.944
3-ureidopropionate	0.172	0.3671	0.6946	1.0622	1.0006	0.4907	0.6665	1.764	1.4742	0.9424	0.4904	1.2899	1.4382	1.0977	0.6856	1.252	1.3016	1.3552	0.1466	1.4764	0.6147	1.0294	0.7869	0.8062	0.9994	1.3287	1.6963	0.6677	0.9057	2.5905
4-acetamidobutanoate	0.5488	0.497	0.7982	1.1635	0.7543	0.973	0.9467	0.712	1.5501	1.0793	0.8158	0.9027	0.7197	0.7913	0.888	1.2574	1.3041	1.3044	1.027	0.8536	1.6649	2.8345	0.4555	1.3569	0.5807	10.2327	2.6008	1.3292	3.2019	3.4247
4-acetylphenol sulfate	0.3313	0.7913	2.3371	0.8741	0.8581	0.3313	0.5185	0.3313	0.3313	0.3313	0.3313	1.156	1.4918	1	0.3313	0.3313	0.3313	0.3313	0.3313	0.3313	1.0607	1.9438	0.3313	0.3313	0.3313	0.3313	0.3313	0.3313	0.3313	0.3313
4-guanidinobutanoate	1.9993	2.368	5.1193	4.1952	8.5295	0.577	0.4104	1.107	1.2557	1.1678	2.423	3.4279	4.5957	6.1754	1.0205	0.9795	0.5866	1.4059	1.323	0.9111	0.4389	0.3894	0.1331	0.3215	0.1888	0.1748	0.2751	0.0413	0.1088	0.0772
4-hydroxybutyrate (GHB)	0.5904	1.0202	1.1139	1.1634	1.6298	0.9397	0.565	0.9459	0.7161	0.6788	2.18	1.157	0.5518	1	0.8946	1.3624	1.0354	0.8574	0.7693	0.7934	2.4236	2.8264	0.8451	1.5271	1.1837	1.4856	1.729	0.5518	0.9857	0.7641
4-hydroxycinnamate	0.6971	0.7239	1.9619	0.7806	1.191	0.134	1.0049	0.0944	0.0944	0.0944	0.597	1.2145	1.0798	1.483	0.0944	0.0944	0.0944	0.0944	0.0944	0.0944	3.5113	2.2446	0.0944	0.4292	0.9951	0.0944	0.0944	0.0944	0.0944	0.0944
4-hydroxycinnamate sulfate	0.1789	0.7171	1.1784	1.1301	1.2934	0.1789	0.3078	0.1789	0.1789	0.1789	0.3261	0.7215	0.978	1.2468	0.1789	0.1789	0.1789	0.1789	0.1789	0.1789	2.6102	2.3817	0.5437	1.022	1.4212	0.1789	0.1789	0.2949	0.1789	0.1789
4-hydroxyhippurate	0.5431	1.1656	3.9106	5.8652	2.5415	0.9336	0.6181	0.5439	0.5649	0.7279	1.2129	3.5298	3.4393	2.5273	0.5096	0.7726	0.4861	0.7221	0.4781	0.2834	3.2067	4.5621	1.0664	1.1509	0.8254	1.3729	0.6031	0.6253	1.8228	1.1087
4-hydroxyphenylpyruvate	0.4688	0.762	2.2637	1.3762	2.4131	0.5372	0.3049	1.025	1.351	0.8393	1.3383	2.5133	1.5512	2.6164	1.0846	1.0127	0.9807	0.8847	0.6532	0.5655	1.5761	1.8788	0.3632	1.1947	0.4652	0.8424	1.2849	0.1294	0.9873	0.6807
4-imidazoleacetate	2.2864	1.3184	1.9012	1.5035	1.4419	0.5781	0.7009	0.7255	1.255	0.7451	1.1501	1.6456	1.6395	1.2111	0.6856	0.8508	0.8446	1.1503	0.866	0.7234	1.1504	1.4141	0.5128	0.7952	0.3717	0.9826	1.0174	0.6077	1.2537	0.7522
4-methyl-2-oxopentanoate	1.4126	1.1729	0.9067	0.6448	1.0213	0.9725	1.065	1.1962	1.1516	0.9933	1.0011	1.4217	1.5568	0.9791	0.8477	0.8644	1.033	0.9989	1.0147	1.4127	1.3221	1.5101	0.467	0.5752	0.8309	0.7336	0.7378	0.4829	2.0383	0.7841
4-methylbenzenesulfonate	0.8267	1	1.2948	1.4157	1.3078	0.4638	0.4543	0.6947	1.1942	0.6664	0.8374	0.4543	11.4443	0.5697	0.5496	1.7962	0.4543	0.4543	0.9624	0.6765	0.8368	4.2291	1.3895	0.7169	4.4786	0.7962	2.2137	3.7663	3.0056	3.8704
4-methylcatechol sulfate	1.0459	0.6333	0.4593	1.3065	2.6131	0.2004	0.2004	0.5815	1.0619	1.0609	0.7655	1.231	3.6036	1.9307	1	0.596	0.6942	1.3722	2.5483	0.4437	0.2249	0.2715	0.2004	0.2004	0.2004	0.2004	0.2004	0.2004	0.2004	0.2004
4-vinylphenol sulfate	0.5956	0.5912	0.936	0.6255	0.9993	0.7061	0.454	0.9147	1.9425	1.1955	0.9392	1.1503	0.8186	0.8142	1.5022	1.2225	0.5527	0.5832	1.4178	1.3853	1.6441	1.9775	0.7305	1.0007	0.9311	2.8536	1.193	2.2792	4.4677	3.4946
5-dodecenoate (12:1n7)	0.7902	0.6862	0.4748	0.3668	0.4754	1.1614	0.6566	0.7364	0.9145	0.9841	0.5362	0.4486	0.398	0.403	1.0495	1.4794	1.4369	1.6473	0.8779	1.4102	1.387	1.1132	0.8855	1.0159	1.1235	1.3561	1.4579	1.095	1.384	2.5621
5-hydroxyhexanoate	0.2613	0.2613	0.2613	0.2613	0.2613	0.2613	0.7454	0.6276	0.6529	1.1616	0.2613	0.2613	0.2613	0.2613	1	0.9378	1.101	1.0706	0.2613	1.2258	1.0094	1.2689	0.5447	0.2613	0.8272	1.0783	0.9137	0.8831	1.5237	2.092
5-hydroxyindoleacetate	0.5622	0.6998	0.9112	0.5907	1.0862	0.8637	0.9006	1.1022	1.6208	1	0.5622	0.7531	1.3229	1.1392	0.9073	1.0124	1.3675	1.8014	1.0249	1.5728	0.5798	0.8508	0.6813	0.7393	0.8487	1.7186	0.9742	1.4472	4.9289	2.9985
5-hydroxylysine	1.1995	1.3941	1.5828	2.0276	1.8126	0.8307	0.8809	0.9399	1.2964	0.8707	1.7888	2.3313	2.0087	2.3439	1.0601	1.1407	1.0956	1.3667	0.4659	1.2193	0.5727	0.8119	0.7769	0.5088	0.5097	0.5838	0.4548	0.1696	0.5295	0.629
5-methyl-2'-deoxycytidine	0.6422	0.8114	0.8789	0.8897	0.7964	1.3612	1.5959	1.2067	1.0571	1.0822	0.9592	1.1231	0.8276	0.7779	0.9769	1.3398	1.4706	1.3104	0.9482	1.2173	0.7489	1.0231	0.8913	0.5443	0.6841	1.9735	1.5037	0.5095	1.067	1.5782
5-methylcytidine	0.8548	1.036	0.694	0.4971	0.5722	1.3232	1.076	1.1113	1.1848	1.0647	0.7569	0.7022	0.703	0.4701	1.4621	1.5281	1.2362	1.3782	1.1345	1.2661	0.8198	0.8598	0.7974	0.3352	0.6725	1.3245	0.9647	0.4656	1.0353	1.1591
5-methylthioadenosine (MTA)	0.6916	0.8682	1.6018	1.7271	0.8398	1.0095	0.8801	1.2523	0.9738	1.0143	0.6694	0.9487	0.894	0.7354	0.8946	1.1955	0.9276	1.7214	1.0506	1.1081	0.9905	1.398	1.0405	0.8241	0.8496	1.637	1.4174	0.5784	1.7358	1.6095
5-methyluridine (ribothymidine)	1.3962	1.1935	1.5619	1.7935	1.6341	0.8941	0.8044	0.8264	1.3203	0.7405	0.9366	1	1.6512	0.8519	0.6941	0.8527	1.0162	1.1624	1.0734	0.9657	0.9601	1.4251	1.7674	1.4696	1.5367	0.9451	0.925	0.6941	0.7863	0.8123
5-oxoproline	0.7948	0.8733	0.9588	1.2366	0.9287	0.8079	0.8257	1.0601	1.0724	0.8608	0.8449	1.0129	1.2083	0.8921	0.7882	0.9173	0.9789	1.1851	0.9633	1.075	1.2004	1.4868	1.4747	1.2219	1.1257	0.9871	1.0646	0.3902	1.1776	1.1631
6-beta-hydroxylithocholate	1.1438	0.3446	3.0086	0.3446	2.9193	0.3446	0.3446	1.1485	1.3053	2.4306	0.3446	0.3446	3.4906	0.4811	0.6543	0.3446	1	0.6909	0.8842	0.9047	0.3446	0.3446	1.0545	0.3446	0.5083	0.4301	1.37	0.3446	0.3446	0.5476
6-hydroxyindole sulfate	0.222	0.2376	1.6134	0.9632	0.7741	0.321	0.2975	1.3806	1.6283	1.2441	2.6034	0.6844	1.7289	1.7566	1.0368	0.508	1.1657	1.3977	1.8218	1.0502	0.4044	0.8474	0.8428	0.465	0.5473	0.222	0.3418	0.222	2.4956	1.3477
6-oxopiperidine-2-carboxylic acid	0.5762	0.9161	1.0181	1.909	0.9938	0.5762	0.5762	0.5762	1.773	0.7949	1.3361	1.8748	1.0116	1.4189	0.5762	0.5762	0.8045	0.6418	0.5762	0.984	1.228	1.2014	1.0062	0.8666	0.7168	0.6006	0.8793	0.5762	0.5762	1.0653
7-alpha-hydroxy-3-oxo-4-cholestenoate (7-Hoca)	0.8972	1.0813	2.693	2.1494	2.9151	0.8581	0.6733	1.1325	0.7738	0.8005	0.682	0.983	2.1755	1.9584	0.5031	0.6617	1.1276	0.9115	0.8993	1.4245	1.2113	0.5933	1.017	2.1042	3.0911	1.2621	0.5303	0.5332	0.9068	1.748
7-ketodeoxycholate	13.7654	0.0469	23.3796	2.0181	6.4855	1.6087	0.0469	1.0633	2.1855	1.6903	2.2815	0.4295	14.1036	1.9696	2.0344	1	0.6982	1.7759	1.5093	0.984	0.263	0.1516	0.3765	0.2331	0.7558	0.2673	0.2784	0.1774	0.5076	0.5826
7-methylguanine	0.6064	0.6952	0.957	0.913	0.9823	0.8897	0.7949	1.0177	1.3176	1.2088	0.6421	0.7474	1.0921	0.7324	0.9404	1.1714	1.1831	1.641	0.9763	1.1295	0.9116	1.4476	1.0974	0.7037	0.7517	1.2792	1.0566	1.4338	3.2379	2.191
9,10-DiHOME	1.2488	1.0088	1.0367	0.9716	1.2676	1.4632	1.1039	0.8056	1.1977	1.9682	0.9068	0.8916	0.8508	0.9912	1.5538	2.6496	2.4947	1.865	2.3253	1.7614	0.6633	0.4235	0.2117	0.2117	0.2117	0.3613	0.3727	0.4909	0.3735	0.4652
acetylcarnitine	0.9489	1.078	1.2125	0.8944	1.163	1.0733	1.0594	1.2966	1.2695	1.2051	0.8397	0.9186	0.9211	0.9484	1.1241	1.2414	1.0387	1.239	1.1136	1.2482	0.693	0.9393	1.0108	0.8967	0.9892	0.7743	0.6391	0.2819	0.6699	0.8422
aconitate [cis or trans]	0.9587	1.0975	2.8487	1.6703	0.8125	0.8824	1.2124	0.6039	0.6735	0.5505	1.0097	1.1136	1.2061	0.8011	0.7298	1.1544	0.4679	5.7724	0.5107	1.9738	0.9679	2.824	0.9903	0.566	0.2034	3.3718	3.0553	0.1985	1.9963	1.3789
adenine	0.5753	1.1966	1.1941	1.9851	2.2599	1.1637	0.7213	1.3966	0.9226	0.6716	0.9629	5.9851	0.9507	2.1892	2.2055	3.1239	0.6896	1.0649	0.4506	0.6042	1.4257	1.0371	0.5351	0.5367	0.5756	1.931	3.7468	0.5033	0.58	0.5326
adenosine	0.6119	0.9453	1.0669	1.4838	0.8934	1.063	1.1083	2.0093	1.2483	1.0424	0.8718	2.8996	1.1262	0.7123	0.8095	1.0027	0.9235	0.9973	0.9733	1.0434	0.8485	0.9695	0.6597	0.908	1.004	0.7896	1.069	0.7121	1.4259	1.1096
adenosine 3',5'-cyclic monophosphate (cAMP)	1.0249	1.141	0.9883	0.81	0.931	1.0996	1.1549	1.0654	1.0827	0.5708	0.6287	0.887	0.9865	1.0194	0.7533	1.0446	2.0944	1.2755	1.4419	1.5821	1.0117	0.7575	0.9058	0.7762	0.8237	1.7981	0.8193	0.2411	0.6254	1.5188
adenosine 5'-diphosphate (ADP)	0.1577	0.1577	2.8968	4.2302	0.1577	0.1577	0.1577	0.1577	1.5059	1.1914	0.1577	0.1577	0.1577	0.1577	0.1577	0.1577	0.7924	0.1577	0.5975	0.5207	0.1577	0.1577	0.1577	0.1577	1	0.1577	0.1577	0.9532	1.5604	0.1577
adenosine 5'-monophosphate (AMP)	0.9208	0.7795	1.4204	2.0018	0.8064	2.2108	1.8732	2.0129	0.5567	1.265	0.431	0.2626	0.7154	0.3396	0.4551	0.7007	1.9074	1.0852	2.6997	1.3251	0.7209	0.6311	0.9509	0.3958	0.9142	1.0491	1.054	1.6778	1.378	1.2768
adipoylcarnitine	0.254	0.4079	0.3904	0.35	0.2154	0.857	0.6746	1.3758	2.246	1.9635	0.3452	0.5047	0.368	0.2876	1.0442	1.173	2.639	4.1678	0.6309	2.186	0.6254	1.366	1.0698	0.9558	1.6837	1.1712	1.2909	0.8152	2.463	5.8714
adrenate (22:4n6)	1.0049	0.9179	0.7097	0.5822	0.5682	4.0398	0.9781	2.1388	2.1242	1.841	0.9848	0.4358	0.5107	0.4671	1.9116	5.0491	2.1733	1.7696	2.4943	1.9204	1.2408	0.8287	0.6486	0.6986	0.705	0.9951	1.2228	0.505	1.4216	1.2971
alanine	1.1321	1.3571	1.1164	1.4967	1.1349	0.8615	0.8052	0.9151	0.9008	0.7122	1.5559	1.8981	1.6204	1.8164	0.8489	1.0148	0.9852	0.9797	0.9309	0.8809	1.371	1.568	0.8662	1.1599	0.7251	1.0182	1.0261	0.3418	0.8957	0.8905
allantoic acid	0.4113	0.74	0.7962	1.2038	0.7235	0.4113	0.4642	0.6398	3.7258	3.1902	0.5575	0.4113	0.4473	0.4113	0.4113	0.6241	3.253	3.0689	2.1004	1.9074	0.4113	0.6696	0.4113	0.4113	0.4113	1.5793	0.627	2.4042	4.1692	2.2243
allantoin	0.5171	0.655	0.7695	0.7461	0.6385	0.9736	1.0462	0.9221	1.8729	2.3974	0.7039	0.766	0.7422	0.5429	1.0264	1.1669	1.8844	2.0602	1.2798	1.5334	0.5076	1.0577	0.6066	0.3298	0.4113	1.5148	1.1572	1.6341	2.5603	2.1732
alpha-hydroxyisocaproate	1.3502	1.2093	0.4584	0.9398	0.6051	2.0047	1.2893	0.6409	0.6432	0.8624	1.6062	1.8904	1	0.973	2.4473	2.1197	0.5522	0.9838	1.5603	0.5732	1.9552	2.1157	0.5834	0.1375	0.3013	2.1745	2.6497	0.1375	2.0674	0.2888
alpha-hydroxyisovalerate	1.7569	1.3549	0.3121	0.5638	0.4026	2.12	1.5347	0.5527	0.8834	0.8673	2.5301	2.3656	0.5776	0.5208	1.9388	2.5406	0.7293	0.8044	1.5512	0.6455	3.464	3.9585	0.6321	0.3149	0.472	2.6699	3.3952	0.3879	1.1166	1.1846
alpha-ketoglutarate	0.9645	3.0387	3.4533	1.8325	0.9139	0.6508	0.5399	0.3354	3.551	1.641	2.8725	1.9379	0.5784	0.7305	0.4297	0.7166	1.9642	1.1896	2.6267	0.8862	1.3841	2.09	0.286	0.546	1.0355	2.0662	1.4145	0.0838	0.2174	0.256
alpha-muricholate	1.8667	0.1798	4.3141	0.6077	1.9649	0.9205	0.1798	1.7462	3.6138	0.9016	0.3129	0.1798	0.1798	0.3473	1.2087	0.802	1	1.2329	1.3813	1.7082	0.1798	0.6098	0.4488	1.0217	1.314	0.5064	0.927	0.1798	0.3251	2.8112
alpha-tocopherol	0.6278	0.6828	0.0405	0.0508	0.9541	0.467	0.6253	0.0473	0.6946	0.7316	0.9601	0.8985	1.3317	1.0068	0.7204	1.1522	0.9932	1.1733	1.0507	1.3518	2.2772	2.0336	2.4318	2.8415	2.4822	3.7371	1.6662	0.6549	1.1179	2.9231
anserine	1.8594	1.7741	0.5357	0.5587	0.6022	3.3168	2.4812	0.6383	0.6829	0.6612	1.3468	1.4134	0.8424	0.694	1.9704	1.4575	0.9998	0.9603	1.3252	1.2425	2.8314	2.3819	0.7885	0.5287	0.6583	2.8641	2.1597	0.3163	0.9039	1.0002
arabitol/xylitol	0.8293	1.337	1.3706	1.2602	1.2392	0.9569	0.929	0.6415	1.7693	2.0668	2.5141	1.3683	0.8326	1.1716	1.0429	0.9592	1.2977	1.6159	1.1594	1.0408	0.3961	0.6558	0.36	0.3961	0.7394	0.8768	0.5888	0.7905	1.1908	0.8927
arabonate/xylonate	0.4105	1.0763	2.1418	1.0212	0.613	0.4518	0.3953	0.5552	1.6644	3.4771	0.6373	0.5862	0.6971	0.4698	0.4412	0.6135	1.1911	2.0256	0.9788	1.9632	0.5524	1.2986	0.5223	0.6916	1.7886	1.537	1.1892	2.6853	4.0082	1.1654
arachidate (20:0)	1.3083	0.9981	0.6818	0.7757	0.7246	0.7869	0.7166	0.7283	0.806	0.9169	0.8469	0.7049	0.8341	0.7022	1.4772	2.066	1.0019	1.0779	1.2513	0.9615	1.5554	1.1003	1.2026	0.9745	1.0145	1.2043	1.1792	1.0885	4.1031	1.3182
arachidonate (20:4n6)	0.6387	0.9299	0.8597	1.4223	0.6402	1.3089	0.9671	1.3792	1.3089	1.3706	0.7025	0.4394	0.9806	1.0933	1.0525	1.4385	1.7322	1.2258	1.2939	1.6023	0.7994	0.7881	0.7304	1.0194	0.7499	0.674	0.7758	0.3655	1.1684	1.165
arginine	1.0177	1.0974	1.2769	1.4036	1.2034	0.8015	0.8003	0.787	0.8712	0.8852	1.2817	1.3855	1.8192	1.6346	0.7729	0.8383	1.0874	0.8757	0.8593	0.9209	1.0682	0.9823	1.1572	1.0371	1.0647	0.7159	0.5162	0.4861	1.0836	0.9007
argininosuccinate	0.33	0.5019	1.1155	0.33	1.2526	0.7681	0.6333	1	1.075	1.4282	0.894	0.6401	1.4149	0.7589	0.7399	0.9719	1.4107	1.9234	0.8366	0.33	0.33	2.3361	0.8582	0.33	0.33	1.1044	0.33	0.33	1.2625	1.7299
ascorbate (Vitamin C)	0.4369	0.7772	1.1353	1.3728	0.9785	0.3555	0.3494	0.7023	2.0708	1.9219	0.5059	0.5801	0.8185	0.9582	0.4315	0.5152	1.6124	1.2322	1.0215	1.3935	0.4042	0.8664	1.443	0.8301	2.561	1.3389	1.2023	5.1148	5.9205	1.6922
asparagine	1.2616	1.0756	1.3115	1.6372	1.4565	0.6711	0.651	0.5957	0.673	0.4817	1.5563	1.9426	1.2032	1.2274	0.5894	1.1507	0.718	1.0382	0.6342	1.104	1.0904	1.5958	0.7669	0.9105	0.694	1.0743	0.9437	0.2567	0.5197	0.9618
aspartate	1.8352	1.4817	1.0946	1.238	1.0162	1.4773	1.6905	0.9838	0.8907	0.8441	0.6725	0.6531	1.3266	0.7284	0.5849	0.7157	1.5612	1.1789	1.4951	1.4243	0.8845	0.7271	0.9492	0.763	1.0608	1.4766	0.944	0.7486	0.7591	1.2331
azelate (nonanedioate)	1.3397	1.42	1.5461	1.5068	1.3943	0.4922	0.4922	0.7667	0.7308	0.6557	1.2596	1.9598	1.7725	1.3178	0.736	1.0262	0.726	0.9489	1.1528	0.6207	0.9979	0.7437	0.7753	0.7926	0.5104	0.5622	0.4922	1.0021	1.7218	1.6677
behenoyl sphingomyelin (d18:1/22:0)*	1.5541	0.9561	0.5369	0.5909	0.455	1.0252	1.175	0.6886	0.6625	0.585	1.2114	1.6082	0.4762	0.482	1.6381	2.0238	0.7106	0.7594	0.7285	0.81	2.4809	2.0368	0.9748	1.2486	1.8283	3.2898	1.9431	0.4963	1.2458	1.4781
benzoate	1.3024	1.0256	1.8774	1.1429	0.7818	1.0784	0.6597	0.3143	1.0462	1.1026	0.8287	0.4053	0.8441	1.0247	1.0349	1.6765	0.6252	1.1203	0.702	1.5582	0.9402	0.9923	0.6192	1.2759	0.8448	0.738	1.0077	0.6888	1.2384	0.9616
benzoylcarnitine	0.2178	0.2516	0.2178	0.2178	0.2178	0.2178	0.2178	0.2178	0.2178	0.2178	0.2178	0.2178	0.2178	0.2178	0.2178	0.2178	0.2178	0.2178	0.3315	0.2178	0.8267	1.0591	2.4336	2.0473	2.8876	1	0.568	0.3389	1.0762	1.6822
beta-alanine	0.7713	0.8155	0.2542	1.5746	0.8008	1.0322	0.3574	1.2809	1.1972	1.0532	1	0.6796	1.4927	0.7807	1.0634	1.33	0.6529	0.2732	0.9001	1.2672	1.6156	0.3793	0.5547	1.3412	0.6303	1.3383	0.8653	0.2542	1.0639	1.1722
beta-hydroxyisovalerate	0.393	0.5587	0.6495	0.7186	0.393	1.0556	1.1257	1.018	2.3711	2.1231	0.5652	1.126	0.4413	0.9117	1.6472	0.4213	1.9418	1.6144	0.5983	0.9323	1	0.7406	1.3321	0.6895	1.4437	1.5196	0.6867	0.9961	5.0077	2.3927
beta-muricholate	3.0469	0.0718	4.465	1.1547	2.0362	0.7272	0.1508	0.8231	1.7831	1.563	0.6742	0.1892	3.9083	0.7687	0.6204	0.5562	1.256	1.1193	1.1907	1.1549	0.9104	0.7398	0.8378	1.3457	1.0896	0.7773	1.6111	0.2203	0.5831	1.4055
betaine	1.362	1.5702	1.601	1.4039	1.4522	0.9095	0.9847	0.8079	1.1678	0.8826	1.6496	1.5891	1.5962	1.4734	0.8574	1.2008	0.8542	1.1215	0.7975	0.8794	0.8316	0.7029	1.1914	1.22	0.9282	0.8236	0.6878	0.312	1.0153	0.7989
betonicine	1.0251	1.1076	1.2232	1.0532	1.5167	0.7324	0.5117	0.6834	0.9749	1.1464	0.827	1.0689	1.4665	1.2563	0.834	1.1668	0.6094	1.2126	0.8482	0.7904	0.0237	0.104	0.0237	0.0237	0.0237	0.0237	0.0237	0.0237	0.0237	0.0237
bilirubin (E,E)	0.4836	1.1435	0.2953	0.2953	0.2953	0.2953	0.2953	0.2953	0.8722	0.2953	0.4565	0.2953	0.9382	0.2953	0.3643	1.9011	0.425	1.2488	1.0682	1.3991	1	0.2953	0.2953	1.7107	0.2953	0.2953	0.2953	0.2953	0.2953	1.0868
bilirubin (Z,Z)	1.0367	0.923	0.4148	0.4148	1.1389	0.4148	0.4306	0.4148	0.9217	0.5347	0.8531	1.2524	1.1712	0.8087	1.0358	1.4644	1	1.2251	0.9117	1.4552	1.4509	0.6737	0.7303	2.1244	0.8993	1.3677	0.9235	0.4148	0.4148	1.3216
biliverdin	0.7233	1.0664	1.4649	1.225	0.8236	1.3971	0.8131	1.0916	1.7636	1.1471	0.4518	0.4997	0.5726	0.4836	1.1274	0.9336	1.5525	0.8752	1.2982	0.8208	0.6317	0.3483	0.7964	1.5325	1.3202	1.4019	0.8749	0.6127	1.2805	1.3551
biopterin	0.5257	0.6592	1.0025	1.0032	1.1182	0.9569	0.9915	1.2106	1.1926	1.0085	0.9132	1.0053	0.6925	0.9663	0.9114	0.9975	1.3182	1.9394	0.8298	1.078	0.4722	1.4212	0.8532	0.8638	0.6413	1.6718	1.3368	0.264	1.283	1.8638
biotin	0.3473	0.3473	0.3473	0.3473	0.3473	0.3473	0.3473	0.6754	1.7972	1.027	0.3473	0.3473	0.5771	0.3473	0.5569	1.045	1.6947	1.9074	0.4632	1.4365	0.3473	0.3473	0.3473	0.3473	0.3473	0.3473	0.3473	0.973	0.8447	1.1685
butyrylcarnitine	0.4305	0.4913	2.8674	1.9256	3.2873	0.5691	0.278	1.3289	1.5471	0.738	1.2951	1.704	0.7145	2.5324	0.9835	1.2605	0.5636	1.0165	0.4433	0.5937	1.2468	1.5636	0.7518	2.519	0.9825	1.0169	1.3717	0.0371	0.2878	0.405
butyrylglycine	1.9274	1.0938	2.1819	1.9947	2.0494	0.3345	0.4436	1.3656	1.1641	0.6138	1.74	3.8894	0.6583	3.2097	0.9658	1.626	0.6644	1.1328	0.3126	0.7663	1.2725	1.1235	0.6657	0.8229	0.9529	0.8251	1.0342	0.8252	0.9655	0.956
C-glycosyltryptophan	0.5964	0.6522	0.7229	0.6089	0.5324	1.0562	1.0044	0.9956	1.0903	0.9696	0.4635	0.7107	0.6749	0.453	1.2061	1.2147	1.0375	1.7384	0.6979	1.1844	1.054	1.1052	0.7609	0.6643	0.6407	2.0331	1.0141	1.1356	2.2913	2.7391
campesterol	1.6893	0.94	1.0928	0.66	0.8207	0.9287	0.49	1.0185	1.1963	0.5851	0.8965	1.0724	0.9815	0.7557	1.3136	1.1843	0.756	1.1078	1.6669	1.2992	0.49	0.49	0.49	0.49	0.49	0.49	0.49	0.49	0.49	0.49
caproate (6:0)	1.1743	0.5123	1.1924	0.8312	3.2073	1.0171	0.8916	0.5659	0.8039	1.3609	0.9913	0.8081	0.8734	0.9153	0.8898	1	0.7278	1.5946	1.0764	0.5123	0.8771	0.7513	1.3127	1.1724	1.3502	1.2856	0.5123	0.5123	1.2292	1.1739
caprylate (8:0)	0.6025	1.1509	0.8649	1.0326	0.9127	0.807	0.9665	1.0207	1.0748	0.4187	1.1966	0.9111	1.254	1.0007	1.1484	0.6835	0.936	0.9363	0.9758	1.1118	1.5184	0.9993	0.3734	1.3297	1.2356	0.5284	1.271	1.195	0.554	1.1073
carnitine	1.6996	1.7241	1.8226	1.7235	1.6692	1.0846	1.1265	1.1123	0.8736	0.8457	1.3194	1.3751	1.7647	1.7517	0.9921	0.7949	0.824	0.8405	1.3532	0.9222	0.9449	0.9108	0.8011	1.175	0.5852	1.0079	0.9333	0.2839	0.5364	0.6286
carnosine	0.9089	0.8784	1.0579	0.8363	0.9699	1.4527	1.177	1.9281	1.8013	2.3711	0.7058	0.7285	0.8665	0.8085	1.0289	0.8821	1.3596	2.1738	0.7872	1.7635	1.0935	1.3211	0.7224	0.858	0.9711	1.6038	0.7438	0.828	3.6541	2.1124
catechol sulfate	1.8315	1.7463	3.3714	0.0235	3.4806	0.1062	0.1054	0.7671	1	1.099	1.6007	1.7916	3.9477	3.3008	1.4406	1.0614	0.5047	1.2047	2.2168	0.2219	0.0203	0.0278	0.0093	0.0071	0.0234	0.0071	0.0071	0.0071	0.0378	0.0101
chenodeoxycholate	0.4481	0.4481	1.6267	0.4481	0.4481	0.4481	0.4481	0.4481	0.4481	0.4481	0.7983	0.4481	1.1261	0.4481	0.4481	0.4481	0.4481	0.7791	1.0891	0.547	0.4481	0.4481	0.4481	1.7933	0.4481	0.4481	1.1083	0.4481	0.9109	0.4481
chiro-inositol	0.6057	0.264	1.8298	1.1724	1.0466	0.264	0.264	0.264	0.264	0.6841	1.5931	0.8609	1.3155	1.1703	0.264	0.264	0.3244	0.264	0.9534	0.264	0.264	0.264	0.264	0.264	0.264	0.264	0.264	0.264	0.264	0.264
cholate	4.1721	0.0376	12.8369	1.1258	5.698	0.7861	0.0753	1.0634	5.5669	1.5969	0.6153	0.1817	3.682	0.5649	4.7916	2.3999	0.4673	3.4181	7.0395	0.6884	0.3759	0.1553	1.3647	0.7694	1.7667	0.9366	0.7746	0.2569	0.5141	1.7695
cholesterol	0.8915	0.8272	0.7918	0.7647	0.5698	1.0619	0.9479	0.7135	0.8695	0.8776	1.1424	0.7705	0.7172	0.6883	0.8077	1.4494	0.7544	1.103	1.0521	0.7486	2.5951	3.0838	3.5978	3.8302	3.95	3.2995	3.4438	1.3806	3.6881	4.2786
choline	0.7464	0.952	1.0751	0.9932	1.1071	1.1326	0.9018	1.1687	1.0779	0.8918	1.2888	1.2208	0.8851	0.9941	1.0175	1.1545	0.9582	1.0703	0.8591	0.8528	1.0059	0.8819	1.2863	1.315	1.4818	1.012	0.941	0.3037	0.8756	0.6964
choline phosphate	0.9728	1.1887	1.9484	1.491	1.3595	0.9948	1.1053	0.8482	1.2359	0.7229	0.9077	1.0079	2.6748	1.5494	0.5859	0.8811	1.107	1.4071	1.0052	1.3416	0.8837	0.8735	0.9946	1.2298	0.9709	0.9026	1.3553	0.1761	0.624	0.8562
cinnamate	5.0994	3.1282	0.3133	0.3133	1.2004	0.3133	0.3133	0.7996	1.7095	0.7903	0.43	0.6152	2.6548	0.3133	0.3133	0.3133	0.7468	1.2207	2.0942	0.7732	0.3133	0.3133	0.3133	0.3133	0.3133	0.3133	0.3133	0.3133	0.3133	0.3133
cinnamoylglycine	6.5538	5.7389	0.021	0.0097	1.8771	0.0116	0.0097	0.9423	1.2419	1.1961	2.3786	3.0785	3.1787	1.3472	1.9685	1.727	0.588	1.0751	1.0577	0.6169	0.0246	0.0187	0.1646	0.0097	0.0717	0.0097	0.0097	0.0508	0.0957	0.0667
cis-4-decenoyl carnitine	0.8796	0.8702	1.2202	0.6325	1.0198	1.6566	1.0504	1.8176	2.4159	2.4939	0.6618	0.7423	0.6815	0.5555	1.7854	3.4078	2.2107	2.8076	1.6274	2.4201	0.5887	0.879	0.6473	0.7919	1.0559	0.6607	0.9802	0.2301	0.5204	1.163
cis-urocanate	0.6891	0.6673	0.6306	0.8853	0.3948	1.6961	1.216	0.9765	1.674	2.0214	1.0235	0.5949	0.5996	0.4156	1.9706	1.6908	1.4813	1.8611	1.4294	1.0477	0.5312	0.5618	0.3651	0.6033	0.4946	2.0826	1.8889	0.8269	3.1047	2.5364
citrate	1.1372	1.0303	1.368	1.1248	1.1944	0.9277	0.9859	0.6712	0.9514	0.8521	0.9105	1.2399	1.1193	0.926	0.7785	1.2316	0.8916	1.831	0.8572	1.2714	0.824	1.9209	0.8048	0.6055	0.549	1.2177	1.0141	0.4645	1.2022	1.1778
citrulline	1.0458	1.0369	1.2227	1.1868	1.2394	0.8583	0.8768	0.7577	0.8732	0.9907	1.0918	1.2582	1.4936	1.2605	0.836	0.9433	0.8611	1.0777	0.8258	0.7775	0.9426	1.073	1.3215	0.9343	1.002	0.989	0.998	0.8873	1.4515	1.0732
corticosterone	0.6789	0.9844	1.1643	1.0011	0.8822	0.9989	0.9204	1.8422	1.8261	1.7126	0.4911	0.2683	0.5906	0.734	0.9538	1.4839	2.1318	1.6832	2.1104	2.2354	0.3912	0.5536	0.5191	0.7153	1.1083	1.2854	1.1083	0.8075	1.4178	1.9164
creatine	0.8732	0.9785	0.7881	0.8622	0.8436	1.2943	1.3384	1.1425	1.403	1.1729	0.9229	0.9192	0.8899	0.8063	1.2005	1.2135	1.3916	1.2225	1.1414	1.2752	1.0924	1.2466	0.9671	0.8192	1.0037	0.9963	0.9766	0.6332	0.7763	1.2224
creatinine	0.798	0.9457	1.0258	1.1148	0.9823	0.9983	0.9477	0.9724	1.0092	1.0025	0.9716	1.0608	1.0198	1.0411	0.9426	0.9917	1.1283	1.1114	1	1.0517	0.9669	1.1181	1	0.8734	0.9381	1.1198	0.9327	0.9776	1.4232	1.4285
cystathionine	0.6609	0.9196	1.0207	0.7088	1.0869	0.8488	1.112	0.945	1.6637	0.9793	0.8831	1.0927	0.7286	0.7049	2.0017	2.2298	0.6841	1.6713	1.0553	0.8366	0.6735	1.6298	0.7279	0.433	0.3028	1.2654	1.0368	1.0594	3.092	1.551
cysteine	1.1415	2.0269	0.541	0.6722	0.7747	1.3314	1.0799	0.3189	0.8294	0.6234	2.8945	2.5079	0.8615	0.7816	1.6635	2.1976	0.7662	1.125	0.5735	0.9201	1.4624	1.5631	0.6516	0.6414	0.6955	1.6833	1.3491	0.3935	1.5832	1.2763
cysteine s-sulfate	0.7666	4.0201	0.5078	1.6307	0.5974	1.2495	0.953	0.3796	3.9602	1.5219	0.9665	0.814	0.5638	0.5673	0.7685	0.842	3.0539	3.0277	2.0739	2.5105	5.0436	8.4755	0.9535	0.5742	2.3048	4.2033	1.0335	0.1462	0.5468	3.6226
cysteine-glutathione disulfide	1.0596	1.1657	1.7206	1.4587	1.5959	0.7821	0.8396	1.1612	0.8107	0.9758	1.6977	1.6593	1.7167	1.6167	1.2301	1.5381	0.6547	0.9347	0.6143	0.7131	0.6286	0.6057	1.2215	1.0242	0.9071	0.7183	0.9283	0.3114	1.5631	0.7796
cystine	0.5416	2.348	1.3527	1.068	0.6506	0.3022	0.5715	0.1658	4.7069	7.3723	4.7609	1.1914	0.8507	0.4007	0.8147	0.8377	3.767	1.2541	3.3384	3.0193	0.1436	0.1823	0.8115	0.1701	3.4158	1.1438	0.6929	18.2554	20.9944	0.932
cytidine	0.6624	0.9111	0.8138	0.7931	0.702	1.2594	1.1997	1.4864	1.4611	1.0632	0.9648	1.0591	0.6488	0.665	1.2943	1.3718	1.1163	1.5758	0.6758	1.154	1.0011	1.0457	0.7859	0.6512	0.8419	1.409	1.3083	0.2678	0.726	0.9989
cytosine	0.3523	0.2046	0.2742	0.5875	0.8382	1.0123	0.9576	1.3328	1.106	1.5266	1.0141	0.3279	2.4754	1.46	2.1015	1.9312	0.998	1.8175	1.1894	0.7088	0.8244	1.5891	0.4465	0.3048	0.1797	2.1478	1.2431	0.351	1.002	0.986
daidzein	1.9173	1.2749	0.8709	3.1688	1.9704	0.0543	0.0543	0.1322	0.1229	0.1543	2.9729	3.0271	2.7964	1.8913	2.6186	1	0.3616	0.0872	0.366	0.0585	0.0543	0.0543	0.0543	0.0543	0.0543	0.0543	0.0543	0.0543	0.0543	0.0543
daidzein sulfate (2)	1.5045	1.1523	1.4509	5.1289	3.6891	0.1106	0.0405	0.3256	0.6159	0.4141	1.0807	2.107	4.8891	3.1352	1.5804	0.8144	0.9193	0.347	0.8439	0.2239	0.0405	0.0405	0.0405	0.0405	0.0405	0.0405	0.0405	0.0405	0.0405	0.0405
decanoylcarnitine	0.5171	0.3329	0.8762	0.2522	0.7187	1	0.3516	0.9502	1.6558	1.5818	0.2522	0.3902	0.4375	0.3448	1.1083	1.8792	1.4678	2.3215	0.5078	1.6557	1.0832	1.0339	0.9851	0.7929	2.116	1.3507	2.0208	0.6343	1.4452	1.6475
deoxycarnitine	1.4774	1.9088	2.9582	2.8428	3.8818	0.8282	0.8594	1.0622	1.0612	0.8059	1.2928	1.5236	3.3283	3.2806	0.7755	0.8138	0.9489	1.0292	1.0288	0.9007	0.7017	0.9545	1.3432	0.9712	1.3857	0.7487	0.5311	0.204	0.5182	0.6066
deoxycholate	0.4684	0.1717	2.9536	0.2898	1.6307	1.2116	0.3807	1.2962	1.4927	4.0688	0.7289	0.4897	2.0392	0.8934	0.667	0.5187	1.4101	0.7938	1.5571	1.7674	0.4537	1	1.8016	0.7441	0.1717	1.1364	0.9393	0.4927	1.3932	1.5525
dihomo-linoleate (20:2n6)	0.8667	0.833	0.6933	0.5631	0.617	1.4729	0.9795	1.2305	1.3076	1.8755	0.5751	0.3632	0.4799	0.4791	1.6018	2.445	1.8142	1.4518	1.729	1.6424	0.9974	1.0026	0.9371	0.7456	0.7232	1.327	2.1477	0.6418	2.3052	1.2842
dihomo-linolenate (20:3n3 or n6)	0.9248	1	0.8467	0.7897	0.6677	1.7156	1.0499	1.7487	1.6348	2.0364	0.6091	0.4519	0.6744	0.6789	0.4519	2.5423	2.0794	1.649	1.6027	1.9419	1.0218	0.7593	0.766	0.8059	0.7436	0.888	1.1049	0.4759	1.4545	1.203
dihydrobiopterin	0.5142	0.5041	0.9479	0.6562	0.8128	1.0686	1.0657	0.8431	1.1932	1.1328	0.6182	0.7059	1	0.7224	1.1227	1.4298	1.1241	1.3977	0.7206	1.503	0.6409	0.9756	1.3039	0.635	0.5452	1.2366	1.1775	0.5041	1.2795	1.5296
dihydroxyacetone phosphate (DHAP)	0.6231	0.5957	5.5588	6.9871	0.9976	1.7386	0.6497	6.2344	1.2964	1.0407	0.1312	0.1623	0.7758	0.3161	0.2617	0.6946	0.958	0.6505	1.0024	0.6782	1.7751	1.2373	1.3497	1.2464	1.9638	1.8541	1.6507	0.6187	1.7481	0.9063
dimethyl sulfone	0.9854	1.2296	1.0284	0.2521	0.9663	0.3158	0.2521	1.2602	0.7757	1.2969	0.6014	0.8179	1.0782	1.1673	1.1295	0.647	1.0551	0.9888	1.3899	1	0.2521	0.2521	0.2521	0.2521	0.2521	0.2521	0.2521	0.2521	0.2521	0.2521
dimethylarginine (SDMA + ADMA)	0.7413	1.0031	0.8463	0.9547	0.8667	1.0323	0.9969	1.0331	1.2136	1.3049	0.8643	0.9597	1.1364	0.9077	0.922	1.029	1.331	1.7328	0.8964	1.2064	0.9489	1.4302	1.2068	0.7077	0.934	1.0198	0.9544	0.4828	1.5531	1.3916
dimethylglycine	0.7394	0.9567	1.612	1.1803	1.3885	0.7318	0.8503	0.8792	1.2549	0.8977	1.1884	1.335	1.3139	1.3217	0.8852	1.4841	0.8824	1.3529	0.5282	0.915	0.7345	1.0786	1.1294	1.0671	1.0433	0.7281	0.8256	0.3418	0.8232	1.1011
docosadienoate (22:2n6)	0.9721	0.8736	0.4753	0.3359	0.4216	1.3387	1.2273	0.9265	1.1626	1.3452	0.5507	0.3389	0.3626	0.3131	2.0352	3.4555	1.1732	1.0768	1.42	1.1421	1.0055	1.0898	0.6753	0.4723	0.5528	1.4828	1.8419	0.4435	1.8295	0.9945
docosahexaenoate (DHA; 22:6n3)	0.7507	1.2919	1.0487	1.336	0.7587	1.9974	1.17	2.2126	2.3741	1.8699	0.6198	0.3736	0.9513	1.064	1.3736	2.0437	2.4216	1.431	2.4664	2.0918	0.3648	0.447	0.286	0.4306	0.3519	0.3986	0.3953	0.2946	0.7819	0.9026
docosapentaenoate (n3 DPA; 22:5n3)	1.2624	1.7898	1.0141	1.3067	0.8054	3.1374	1.6839	3.1684	2.7488	3.0071	0.9304	0.6583	0.7842	0.9859	2.6781	3.9285	3.3912	2.1986	4.1411	3.2447	0.6438	0.4935	0.3514	0.3252	0.4217	0.597	0.59	0.3522	0.8658	0.8676
docosapentaenoate (n6 DPA; 22:5n6)	0.5747	0.661	0.7363	0.6048	0.4887	0.8317	0.6139	1.3448	1.425	1.3162	0.4783	0.3961	0.5597	0.5343	1.3513	1.8418	1.571	1.1045	1.893	1.648	0.9913	0.857	1.2374	0.8776	1.0266	1.0087	1.5278	0.6785	1.421	1.3532
docosatrienoate (22:3n3)	0.2806	0.7751	0.4579	0.2806	0.2806	1.3251	0.9664	1.0306	0.841	1.8588	0.5417	0.2806	0.2806	0.2806	1.9305	3.4821	1	1.2043	1.8526	0.938	0.2806	0.2806	0.2806	0.2806	0.2806	0.2806	0.2806	0.2806	0.2806	0.2806
dodecanedioate	0.8563	0.6783	0.5254	0.3864	0.6631	0.6601	0.8862	0.9304	0.9326	1.0413	0.5346	0.3864	0.7384	0.4828	0.594	0.8165	1.4811	1.4418	1.3108	1.2414	1.7677	1.2041	1	1.3792	1.7065	2.0924	1.4362	3.4412	5.9598	3.8177
ectoine	0.9344	2.0851	1.7251	1.4921	1.5554	0.3891	0.2528	0.2528	0.2528	1.27	1.9385	2.6035	2.0875	2.1241	0.8959	0.6351	0.5147	0.8429	0.6103	0.7659	0.2528	0.2528	0.2528	0.2528	1	0.2528	0.2528	0.2528	0.2528	0.2528
EDTA	0.9669	1.0332	0.9172	0.9419	1.0007	1.0528	1.0253	1.0941	1.0595	1.0787	0.9924	0.8704	0.9893	0.9923	1.1103	0.9191	1.0627	0.7663	1.0867	0.941	1.0425	0.8251	1.0173	1.1021	1.073	0.9136	0.9123	0.9993	1.0844	0.9988
eicosanodioate	1.2635	1.0162	1.2603	0.8924	1.5189	0.6517	0.6208	1.0008	1.1215	0.9669	0.7218	0.8	1.5047	1.025	0.797	1.2173	1	1	1.339	1.1379	0.982	0.6891	0.3945	0.3945	1.3357	0.6769	0.5187	0.8184	1.8147	1.1143
eicosapentaenoate (EPA; 20:5n3)	0.9949	1.5546	1.3781	1.5885	0.9665	1.9841	1.3872	1.9145	1.9738	1.5334	1.0051	0.4123	1.0783	1.2225	0.7772	2.0487	2.1714	0.8264	2.2079	1.9095	0.1636	0.2083	0.1173	0.2345	0.2327	0.1898	0.103	0.1206	0.3056	0.3013
eicosenoate (20:1)	1.2076	0.8101	0.4584	0.4474	0.5193	1.135	0.8092	0.7125	0.7	0.9762	0.6327	0.4669	0.5827	0.4193	1.5841	2.5871	1.1066	0.917	1.056	1.0238	1.9893	1.5326	1.102	0.7408	1.1115	2.416	3.0622	0.8101	2.6189	1.5534
equol glucuronide	2.1707	1.007	1.5436	0.3703	1.8698	0.5263	0.4509	0.7364	0.8135	0.8356	0.8284	1.86	1.4527	1.0156	1.4135	0.902	0.3703	1	1.0146	0.5302	0.3703	0.3703	0.3703	0.3703	0.3703	0.3703	0.3703	0.3703	0.3703	0.3703
equol sulfate	1.6646	1.4691	1.2611	0.0012	2.2076	0.4961	0.473	0.9397	1.3873	1.0603	0.8627	1.2605	1.5615	1.3214	0.5617	0.4234	0.6695	1.2644	0.9039	0.7722	0.0012	0.0012	0.0012	0.0012	0.0012	0.0012	0.0012	0.0012	0.0012	0.0012
ergothioneine	3.2801	3.0669	7.0788	4.2142	2.2345	1.4323	2.6078	4.2208	3.6005	0.9113	0.2473	1.3271	1.3099	0.9016	0.7143	0.2025	1.4689	1.1897	1.0887	1.946	0.7561	0.3934	0.4594	0.3428	0.8176	0.7379	0.2618	0.167	0.752	0.5386
erucate (22:1n9)	1.6582	1.0598	0.4242	0.4851	0.5944	1.1195	1.0425	0.6557	0.7249	0.8024	0.9575	0.7184	0.8872	0.4755	2.1562	3.2869	0.78	0.8639	1.1397	0.7456	3.0126	2.099	1.1972	0.7711	1.2778	2.9173	2.3381	0.8693	3.8495	1.5773
erythritol	0.4581	1.188	0.6126	0.6428	0.5053	0.9808	0.7363	0.6903	1.1171	2.3743	1.0683	0.703	0.6492	0.7127	1.2548	0.8058	1.5924	1.8485	1.0192	0.6165	1.1203	1.8449	0.6698	0.5125	0.4656	2.3487	1.4313	1.2651	2.8274	1.9733
erythronate	0.4439	1.0476	0.9901	0.8975	0.4938	1.0099	0.7919	0.5245	2.0884	2.4836	0.9228	0.5513	0.4481	0.5069	0.79	0.8935	1.7992	1.7465	1.7306	1.3331	0.7354	1.8426	0.6059	0.6307	1.0598	3.0992	1.6652	1.8271	3.3211	2.0129
ethyl glucuronide	0.492	5.8738	1.707	1.5819	0.2848	1.6402	2.9423	0.1437	1	0.2531	0.6344	0.2372	1.4163	2.2763	0.4395	0.1437	0.1437	0.6024	0.8277	0.9691	4.3484	6.1146	0.4084	1.2269	3.1973	1.7151	0.84	0.1437	0.2201	1.3539
ethylmalonate	0.4834	1.0557	1.2593	1.2564	0.4682	0.3783	0.3836	0.4411	3.2113	3.2507	0.9443	0.6187	0.4868	0.4751	0.3228	0.4806	2.5579	1.655	2.3618	1.7867	0.4892	0.8175	0.5351	0.4461	2.148	1.483	1.0774	1.5081	2.1808	1.3803
ferulic acid 4-sulfate	0.8653	2.668	4.5222	10.1399	6.6308	0.1047	0.1645	0.2906	0.4482	1.8484	4.1729	5.4787	10.6355	8.6938	0.2815	0.1672	0.7843	0.5207	2.936	0.3414	2.2386	2.9435	0.5005	0.9874	1.0126	0.1047	0.1047	0.2502	0.1047	0.1047
flavin adenine dinucleotide (FAD)	1.0352	0.9963	1.0311	1.0037	0.9074	0.9225	0.7932	0.7749	0.8273	0.8446	1.0514	0.8923	1.0079	0.848	0.6982	1.2133	0.9356	1.2919	0.83	0.9709	0.8831	1.1974	1.0096	1.1371	1.1563	1.1502	1.4405	0.1928	1.0799	1.1911
fructose	0.9161	1.7455	1.2936	1.9345	1.0855	0.5842	0.6227	0.4851	0.6504	1.0122	1.4261	2.5322	1.5628	1.5026	0.6039	0.8998	0.9902	0.9864	0.645	0.9204	7.0233	13.9709	1.0742	2.213	0.5706	2.7181	1.0098	0.1403	0.3612	0.5761
fumarate	1.0226	2.5435	2.3651	1.614	0.8866	0.6999	0.7058	0.4174	3.2976	1.8007	2.454	1.5094	0.8815	0.8889	0.3931	0.727	2.4422	1.3833	2.4208	1.1761	0.9815	2.1543	0.3267	0.4606	1.0185	1.819	0.8582	0.4474	0.7296	0.3595
galactonate	0.5421	1.9165	2.32	1.8848	0.5458	0.3601	0.4228	0.3731	4.4401	4.3902	1.5724	0.5403	0.9301	0.7182	0.5657	1.7946	3.8047	1.9434	3.8875	2.861	0.2682	0.6535	0.2287	0.1964	1.3286	0.9758	1.0092	2.6344	2.9418	0.9908
gamma-glutamyl-epsilon-lysine	0.8846	1.0911	1.7088	0.9916	2.5487	0.7256	1.0603	1.3577	2.0003	1.4763	1.0076	0.9029	1.2866	0.7674	0.8247	0.8846	0.5002	3.4683	0.2814	1.1814	0.9924	2.5278	1.6654	0.8273	0.4826	0.9313	1.1836	0.4573	1.1334	0.8793
gamma-glutamylalanine	1.7094	1.7636	1.8865	2.3109	1.5096	0.6301	0.6954	0.5809	0.5753	0.4316	3.0145	2.9053	2.909	2.1394	0.778	1.7672	0.7635	1.45	0.4836	0.9811	1.4848	1.9698	0.9774	1.0504	0.5946	0.8687	1.0189	0.1379	0.3701	0.8267
gamma-glutamylglutamate	1.6115	1.3484	1.6593	1.4313	1.4679	0.8593	1.097	0.4956	0.613	0.4942	1.5622	1.4351	1.3809	1.1128	0.7546	1.353	0.5066	1.2001	0.3458	0.7404	0.9898	1.4965	0.8673	0.876	0.843	1.0102	1.1834	0.0572	0.2607	0.7582
gamma-glutamylglutamine	1.0888	1.0982	1.2015	1.2358	1.0886	0.8928	0.9589	0.8054	0.6068	0.8048	1.6196	1.4478	1.475	1.1009	0.8381	1.2615	0.7882	1.2459	0.5511	0.9958	1.0042	1.5701	1.0149	0.9068	0.8047	0.872	1.1952	0.1809	0.5481	0.7931
gamma-glutamylglycine	1.7953	1.8903	1.3211	1.386	1.3903	0.8795	1.2613	0.9238	0.8401	0.7871	2.2592	2.2812	1.6417	1.5048	1.4051	1.509	0.9293	1.0707	0.6039	0.92	1.4042	1.6248	0.8805	0.8055	0.8898	0.7491	0.8532	0.1262	0.5561	0.7897
gamma-glutamylhistidine	0.957	0.9259	0.9225	0.8405	0.931	0.8665	1.0185	1.0027	1.0198	1.1311	1.3719	1.1863	0.844	0.8407	1.5396	1.6362	0.9443	1.5457	0.6638	0.9973	1.0931	1.7308	0.6435	0.8704	0.5881	1.3311	1.45	0.2267	1.1602	1.3852
gamma-glutamylisoleucine	0.9688	1.1508	1.0276	0.9908	1.0334	1.0801	1.0092	0.9807	1.2453	1.2521	1.2481	1.2473	0.9884	0.8076	1.4857	1.6587	0.7702	1.3824	0.3289	0.9182	0.9019	1.4769	0.7816	0.5972	0.5874	0.8265	0.8336	0.316	1.7048	1.0114
gamma-glutamylleucine	0.9505	1.19	1.0933	1.2039	1.1089	0.8223	0.9838	0.8255	1.1078	0.9893	1.3775	1.5215	1.2161	1.1334	1.2541	1.4514	0.8757	1.254	0.3469	0.9311	1.0107	1.4554	0.731	0.7165	0.5568	0.6617	0.8819	0.2521	1.3116	0.9448
gamma-glutamylmethionine	1.818	2.565	1.5823	1.8106	2.5742	0.6246	0.8148	0.761	0.724	0.6806	2.9768	3.9457	2.841	3.3838	0.999	1.001	0.8354	0.9015	0.5323	0.6862	2.7459	1.7755	1.6366	2.4753	1.4004	0.6886	0.7221	0.1314	0.6566	0.6439
gamma-glutamylphenylalanine	0.9953	1.1943	1.1636	1.0047	1.305	0.8176	1.1531	0.8796	1.195	0.9269	1.6045	1.7593	1.0424	1.4534	1.2317	1.4239	0.774	1.3012	0.5134	0.8475	0.8414	1.1099	0.5066	0.5533	0.4844	0.9199	0.8631	0.0686	0.7751	1.069
gamma-glutamylthreonine	0.8803	1.1372	1.1617	1.4038	1.5602	0.5665	0.7415	0.7741	1.015	0.6675	1.6961	1.9723	1.2509	1.9441	0.7632	0.985	0.8445	1.1259	0.5172	0.5988	1.409	1.6136	1.409	1.2538	0.7014	0.8835	0.7332	0.2178	0.7395	1.0639
gamma-glutamyltryptophan	0.834	0.8926	1.5196	1.5095	1.312	0.8371	1.0645	0.7946	0.6916	0.827	1	1.0135	1.3578	1.3175	0.7468	1.2483	0.9483	1.6304	0.5683	1.3861	1.023	1.8088	0.9303	0.9046	0.8766	0.8544	1.2166	0.3953	0.3953	1.2509
gamma-glutamyltyrosine	0.9107	1.466	1.7994	1.5743	1.324	0.7447	1.0076	0.6762	0.7644	0.7406	1.9767	2.3635	1.4814	1.2528	1.1864	1.5339	0.8352	0.9924	0.4458	0.7752	1.5703	1.7469	0.9225	0.8983	0.5693	0.9907	1.0708	0.0581	0.8764	1.1059
gamma-glutamylvaline	1.0314	1.1092	0.9988	0.9566	1.1414	1.1289	1.0043	0.8257	1.2108	1.0012	1.4489	1.5104	0.8566	0.88	1.6132	1.7156	0.8492	1.4635	0.336	1.0551	0.8859	1.1631	0.6867	0.6813	0.4669	0.9887	0.9109	0.2883	0.9719	1.2178
genistein	2.135	0.9123	0.4271	2.0215	1.0877	0.0373	0.0373	0.0814	0.059	0.1919	2.0984	1.6237	1.7224	1.105	3.5636	1.1624	0.2149	0.0538	0.2601	0.0373	0.0373	0.0373	0.0373	0.0373	0.0373	0.0373	0.0373	0.0373	0.0373	0.0373
gentisate	1.3223	1.1479	0.6514	0.5831	1.6463	0.2771	0.616	0.7898	1.8389	0.549	0.9107	0.7446	3.6542	1.739	1.0893	0.4404	0.8392	1.8575	2.3088	1.5907	0.2771	0.2771	0.2771	0.2771	0.2771	0.2771	0.2771	0.2771	0.2771	0.2771
gluconate	0.3652	1.286	1.2148	1.6509	0.3789	0.3243	0.3459	0.2856	2.2651	2.0077	1.4253	0.6675	0.3629	0.478	0.4213	0.6893	1.4306	1.5528	1.0639	1.2727	0.3414	1.4268	0.3157	0.3159	0.9515	1.0485	2.4302	1.2005	1.4032	0.631
glucose	1.1333	1.6757	1.7363	1.7428	1.2654	0.5993	0.5945	0.4319	1.2348	1.417	1.7127	1.4397	1.0834	1.1311	0.7221	0.801	0.8502	0.7197	0.949	0.6976	1.0155	1.1707	0.9845	0.9814	1.5239	0.8067	0.9715	0.2726	1.0669	0.4992
glucuronate	0.599	1.339	0.9777	0.6882	0.3977	0.7243	0.8006	0.468	3.3206	3.2079	2.1196	0.7066	0.399	0.3611	0.8274	1.0223	2.5132	1.6767	2.2339	1.9892	0.2949	0.6204	0.3381	0.2489	1.1287	1.3377	1.0233	2.7633	2.5781	1.2297
glutamate	1.6457	1.585	1.2459	1.2943	1.0181	1.2875	1.3014	0.9795	1.0175	0.7466	0.798	0.8031	0.8871	0.7459	0.6438	0.682	1.1001	1.0844	1.1066	1.2652	1.0478	0.9653	0.6848	0.9131	0.8743	1.3155	1.2287	0.3174	0.5848	0.9825
glutamine	0.9146	1.0413	0.9456	1.1443	0.9629	1.044	0.9561	0.9606	0.8785	0.8848	1.0425	1.1242	1.2765	1.1942	0.8686	0.9131	0.9971	1.0491	0.8612	0.9694	1.1336	1.2125	1.1411	1.0364	1.0235	0.9198	1.108	0.4109	1.0029	0.8979
glutarate (pentanedioate)	0.3637	1.1028	5.6245	6.1178	1.6002	0.2996	0.2977	0.7952	5.7355	2.0787	2.8963	2.1284	0.4438	1.497	0.3008	0.5573	1.2286	0.651	1.1052	0.5815	1.1242	2.0347	0.256	0.6897	2.1024	1.0289	0.9711	0.2026	0.5924	0.3065
glutarylcarnitine (C5)	0.3402	0.5877	1.0773	0.9503	0.6391	0.7693	0.5004	1.4558	2.1516	1.0783	0.2933	0.4938	0.9647	0.5861	0.7826	0.905	1.3056	2.3196	1.1332	1.7456	0.5329	1.2944	0.8357	1.2863	1.0353	1.5765	1.3517	0.6451	2.9552	3.8352
glutathione, oxidized (GSSG)	0.6366	0.7776	3.5905	3.2645	2.0067	0.9665	0.7532	2.1341	0.5842	1.0335	2.6279	2.1339	1.4707	1.4696	0.9248	1.7884	0.5184	0.9629	0.6203	0.5638	0.7808	1.0424	1.1449	1.4977	0.9174	0.8931	2.267	0.1482	1.0942	0.5449
glycerate	0.549	1.0258	1.0268	0.8374	0.7028	0.5278	0.7548	0.483	1.6386	1.2389	1.3754	1.057	0.6338	0.7571	0.7081	0.8667	1.6406	1.0498	0.8682	1.4308	0.8183	1.0727	0.8531	0.9867	1.6688	1.3091	1.0133	0.6177	1.0646	1.1048
glycerol	0.8131	1.0401	0.645	0.9599	0.899	0.9134	0.5263	1.1473	0.9597	0.6866	0.7664	1.5192	0.6878	0.7808	0.8779	1.2251	1.9495	1.3909	0.8517	1.3392	1.5841	0.8658	1.0513	1.3579	1.188	1.325	1.5404	0.9089	2.0836	1.3081
glycerol 3-phosphate	0.6835	1.0183	1.1594	0.9662	0.8353	1.1922	0.8856	1.1037	1.4393	0.8527	1.0869	1.2492	0.9374	0.8123	0.9485	1.4484	1.2254	1.5922	1.0665	1.2498	0.7993	1.0625	0.6328	0.8795	0.958	0.9817	1.0818	0.0764	0.4439	1.0776
glycerophosphoethanolamine	0.7912	2.0068	3.7842	4.3789	0.6974	0.6316	0.5055	0.9171	4.4021	4.0246	1.4982	0.5828	0.8582	0.4897	0.2857	0.6876	3.5447	1.7389	3.6577	3.0285	0.6267	0.9677	0.8334	0.6006	3.2417	1.5058	1.5362	1.0323	2.3799	0.8062
glycerophosphoglycerol	0.4903	1.2792	1.8754	1.1973	0.6244	0.6701	0.5826	0.5717	4.7669	3.9887	1.1328	0.4691	0.8474	0.5483	0.4974	0.6791	2.8207	1.6622	2.5485	1.9811	0.4232	0.9611	0.9208	0.628	3.6671	1.0389	2.539	0.4894	1.6462	1.1053
glycerophosphorylcholine (GPC)	1.1967	1.0078	1.3902	1.3601	1.0239	0.7643	0.528	0.8081	0.6767	0.6738	0.9664	0.9922	1.173	0.9365	0.5554	0.9501	0.6015	0.8084	0.7538	0.7034	1.2282	1.3854	1.5389	1.5187	1.3783	1.4273	1.5338	0.3579	1.1335	1.0578
glycine	1.5914	1.8105	1.3034	1.59	1.2802	0.8491	0.9486	0.8739	0.9388	0.6446	1.542	1.7942	1.5279	1.4331	0.9098	1.054	0.9865	1.1009	0.8788	1.0335	1.0183	1.0187	1.005	0.8247	0.995	0.8273	0.7063	0.2909	0.6874	0.8376
glycocholate	1.3679	1	2.0031	0.4149	2.2154	0.7845	0.4149	1.0059	2.2625	0.6774	0.4149	0.4149	0.4149	0.4149	0.5701	0.6286	1.3332	0.8273	1.2088	0.9145	0.4149	0.4149	0.4149	0.4149	0.4149	0.4149	0.4149	0.4149	0.4149	0.4149
glycosyl-N-palmitoyl-sphingosine	0.6445	0.5286	0.9179	0.9283	1.0454	0.788	0.7172	0.7675	0.8926	1.1277	0.7466	0.6832	1.1678	0.8922	0.4986	0.7641	1.0527	1.4556	0.7672	0.9546	1.8216	1.9782	4.209	3.6528	4.5137	2.7709	3.1347	2.0521	4.5958	3.4715
glycosyl-N-stearoyl-sphingosine	0.1574	0.2197	0.8826	1.1181	1.1533	0.2885	0.1774	0.5486	0.7207	0.8354	0.3359	0.2298	1.7222	1.3124	0.1555	0.189	1.2782	2.1026	0.4555	0.9869	0.7981	1.5456	5.4764	5.8972	3.7674	1.0131	2.8325	1.1471	6.4227	4.3042
guanidinoacetate	1.5402	0.5458	2.5983	1.5995	1.0687	0.1445	0.2246	0.042	0.3673	0.042	1.1634	2.4719	1.4774	1.1433	0.0853	1.0162	0.4181	1.863	0.1471	1.0509	0.172	1.3501	0.4432	0.378	0.1733	1.5383	0.9838	0.1567	0.042	1.1308
gulonic acid	0.4271	1.4803	2.0864	0.8737	0.37	0.6342	0.819	0.4118	1.7587	2.7771	4.6116	0.9192	0.377	0.4924	1.0777	1.5934	1.8865	0.9891	1.0055	2.4182	0.4314	0.7568	0.2923	0.323	2.0437	1.0081	1.291	2.0998	2.0834	0.9945
heme	0.8258	0.8813	4.2462	5.3732	0.8848	1.8592	1.1654	4.4963	1.4599	1.3491	0.093	0.2546	0.5727	0.3177	0.8468	0.5142	0.6137	0.5603	0.9898	0.349	1.0102	0.2872	1.6959	1.018	3.0634	2.688	2.4474	1.8976	4.448	0.7167
heptanoate (7:0)	0.3371	0.3371	0.885	0.7696	0.3371	0.9866	0.9243	0.7597	1.2754	0.3371	0.8096	0.3371	0.9905	0.8684	1.1443	1.3663	0.7626	0.8496	1.3101	1.0095	1.068	0.5177	1.3386	1.4514	1.1687	1.3906	1.1365	0.8778	1.479	1.3079
heptanoyl glycine	0.6694	0.7086	1.2159	1.8026	2.0757	0.5959	0.4462	0.9695	0.95	0.4597	2.0895	4.2957	0.2787	1.7882	1.2327	1.5885	0.2787	0.6446	0.2787	0.2787	1.0305	1.1422	0.2787	0.2787	0.2787	0.2787	0.4613	0.2787	0.2787	0.2787
hexadecanedioate	0.3485	0.3546	0.7302	0.4801	1.0757	0.6411	0.3133	1.6071	1.9736	1.5658	0.2427	0.3997	0.4626	0.4608	0.6977	0.9912	1.6485	2.0081	1.1299	1.4081	0.9936	0.501	1.6565	2.4111	2.9861	1.0064	0.9019	2.0226	3.5924	3.3504
hexanoylcarnitine	0.4313	0.4027	2.0761	1.1039	2.43	0.6389	0.413	1.098	1.5129	1.1056	0.8478	1.1395	0.4073	1.7302	0.911	1.4555	0.8316	1.716	0.4312	1.2098	0.9753	1.1703	1.0247	1.54	1.4573	0.7349	0.9354	0.1151	0.3977	0.9245
hexanoylglycine	1.3635	1.4314	0.9431	0.8165	0.9323	1.6109	1.2569	0.9964	1.0036	1.1475	1.8089	2.1759	0.3604	0.9314	2.4933	4.0072	0.9125	1.5402	0.2054	1.1284	1.9789	2.8088	0.4295	0.2659	0.5507	0.9297	1.393	0.3364	0.5774	0.8333
hippurate	2.2599	2.0902	0.3515	0.3399	4.1147	0.0341	0.0248	1.368	1.3104	1.5245	1.7878	2.5778	5.5086	2.926	1.1331	0.9965	0.7605	1.1685	3.3131	0.4586	0.9201	1.0035	0.9471	0.5003	0.4365	0.2711	0.185	0.2014	1.1167	0.4581
histamine	1.2856	1	0.687	0.7479	0.4034	2.5802	1.0278	0.8602	1.4391	1.3995	0.5885	0.3995	1.4315	0.8257	0.3995	0.5576	3.8216	0.9377	5.8464	2.8453	1.8623	0.3995	1.1668	0.9063	0.4422	1.0011	0.3995	0.5107	0.8766	1.7031
histidine	0.8515	0.9182	0.9367	1.0448	0.8986	0.7345	0.7637	0.9565	1.1098	0.9018	0.9936	1.0125	1.0444	1.0304	1.0064	1.1115	1.1042	1.1591	0.8411	0.8879	1.0319	1.1509	0.7768	0.9475	0.7824	1.1284	1.1175	0.5023	1.5913	1.2237
homoarginine	0.6052	0.6742	1.6957	1.7534	1.9242	0.4105	0.4442	1.02	0.8915	1.14	0.9644	0.7569	2.9088	2.4688	0.4009	0.8	0.824	1.2753	0.2982	0.98	1.0765	1.2571	2.6435	1.9296	1.9249	0.4226	0.6276	0.4336	1.6539	1.6392
homocitrulline	0.9449	1.2187	0.9946	1.0761	0.7001	0.9321	0.7512	1.214	1.4822	0.8582	1.1163	1.3178	0.786	1.0356	1.4509	1.0054	1.097	1.7032	0.9875	1.5396	0.4064	1.4019	0.5609	0.7305	0.8455	0.9364	1.1	0.7396	0.8915	1.4729
homostachydrine	1.0325	1.0344	1.2359	0.9057	1.1633	1.2875	1.1423	0.9602	1.2994	1.303	1	0.7932	1.0796	1.1566	1.0824	1.4209	0.9089	1.5863	1.162	0.8746	0.002	0.0009	0.0015	0.001	0.001	0.0009	0.0011	0.0015	0.0013	0.002
homovanillate sulfate	0.6209	0.9486	0.6209	0.6209	0.6209	0.6209	0.6209	0.8286	1.8821	1	0.6209	0.6209	0.6209	0.7286	0.6209	0.6209	1.1417	1.5309	1.1429	0.9236	0.6209	0.833	0.7391	0.6209	0.6976	1.7319	0.6209	11.199	24.3955	8.1881
hydroquinone sulfate	0.6319	0.5441	1.9343	1.6661	1.7799	0.1988	0.1988	0.5242	0.7446	1.0956	0.1988	0.1988	3.079	1.1978	0.1988	0.1988	0.3239	0.9044	1.1407	0.1988	0.1988	0.1988	0.1988	0.1988	0.1988	0.1988	0.1988	0.1988	0.1988	0.1988
hyocholate	1.3278	0.5119	1.9871	1.1879	1.6734	0.1898	0.1898	1.2275	1.5624	0.8819	1.0543	0.1898	1.5258	1.112	0.2501	0.4736	1.1588	0.6094	0.8702	0.8374	0.411	0.3466	0.7766	1.6244	1.1449	0.6138	0.7897	0.1898	1	1.3149
hypotaurine	0.979	1.541	3.8136	2.3055	1.2501	0.9939	0.895	0.4417	2.7847	2.6101	3.5535	0.9845	1.0588	1.0061	0.779	1.6239	2.8024	1.5012	2.8834	1.3556	0.554	0.5894	0.4327	0.3727	0.6908	1.0437	0.598	0.2897	0.9055	0.3443
hypoxanthine	0.6686	0.0723	22.5193	1.1356	0.21	0.0723	0.0723	12.7588	12.3178	0.0723	0.1945	0.1962	0.0723	0.2295	0.0845	19.5919	0.861	3.7978	0.0723	0.2083	52.7382	73.7542	6.537	0.0723	0.0904	17.6645	45.3848	0.0723	0.8644	0.0723
imidazole lactate	0.9831	0.7886	1.0088	1.211	0.9912	1.414	1.3497	0.51	0.4148	0.4968	3.052	3.2976	0.895	0.9895	2.5212	9.0549	0.3384	2.2703	0.2863	1.3006	1.5095	6.1549	0.3272	0.2879	0.2628	8.9827	2.6628	0.3029	0.6135	1.8021
imidazole propionate	1.6177	0.7653	4.1006	8.3553	2.6062	0.2648	0.2506	0.286	0.5547	0.9698	2.3626	3.4712	4.7789	4.1441	0.2852	0.2003	0.4865	0.6154	0.9933	1.5991	3.2285	4.4569	1.0362	1.0067	0.5126	2.5268	2.1798	0.2087	0.3261	0.528
iminodiacetate (IDA)	0.9702	0.7112	1.0676	1.1349	1.052	0.3149	0.401	0.2147	0.7585	0.2524	1.0945	1.3253	0.7271	1.0828	0.2224	1.0233	0.8901	1.3789	0.3905	0.9767	0.6926	2.8831	1.4739	1.513	0.5636	2.7759	2.122	1.1856	0.4065	3.1092
indole-3-carboxylic acid	0.8451	0.7185	1.3535	1.0525	1.2162	0.6985	0.5625	1.0796	1.5277	1.0787	0.492	0.6266	1.8304	1	0.492	0.5468	1.0915	1.7332	0.99	1.3606	0.8158	0.8128	0.6463	0.9087	0.7075	1.2032	1.0287	0.5386	1.1349	1.3418
indoleacetate	0.6894	0.6216	1.7553	1.432	1.3826	0.6627	0.7355	1.905	1.2397	1.0681	0.4277	0.6093	1.4755	1.3805	0.559	0.5157	1.4736	1.3533	1.1973	1.6916	0.7492	0.7315	0.9822	1.0178	1.1537	0.959	0.7225	0.5633	0.9444	1.3633
indoleacrylate	1	1.1436	2.9719	0.5297	3.2994	0.4414	0.2337	2.1314	1.4781	2.2873	0.5973	0.6085	3.1298	2.5197	0.4096	0.3132	1.1287	1.6294	2.9197	0.7862	0.2528	0.1962	1.0414	0.1962	0.2191	0.1962	0.1962	0.1962	0.3466	0.1962
indolelactate	0.6586	0.5294	0.5406	0.6227	1.0384	0.8761	0.7029	1.3741	1.6255	1.554	0.4328	0.4915	1.2292	1.167	0.8988	0.8654	1.7668	1.7093	1.3457	1.3177	0.6308	0.5644	0.9616	0.4469	0.698	1.1965	1.3165	1.2137	1.7617	2.1205
indolepropionate	3.5146	2.9179	3.4299	0.084	4.7805	0.9515	0.4993	1.7403	2.0498	2.6195	1.7419	1	4.1448	3.0954	0.9118	0.9349	1.1226	1.7451	2.5047	0.9965	0.0168	0.011	0.6661	0.0259	0.1442	0.011	0.011	0.011	0.2213	0.06
indolin-2-one	0.2001	0.347	1.8391	1.7325	0.2001	0.2001	0.4534	0.7748	0.7108	1.6999	3.3379	0.2001	2.6581	2.6116	0.2001	0.4172	1	1.1114	0.8784	0.2001	0.2001	1.3976	0.2001	0.5907	0.6484	0.2001	0.536	0.2001	1.4111	1.2955
inosine	1.8681	0.2505	24.9464	1.453	0.845	0.2495	0.0964	6.6146	7.953	0.2191	2.2184	0.8893	0.3821	1	0.4958	16.3295	1.1127	4.1179	0.2625	0.5248	81.8707	138.667	10.4394	0.4596	0.4442	26.3483	54.8333	0.0964	0.3869	0.2132
inosine 5'-monophosphate (IMP)	0.3746	0.3746	5.1559	6.3369	0.3746	1.4169	0.3746	4.0184	0.4516	0.3746	0.3746	0.3746	0.3746	0.3746	0.3746	0.3746	0.7723	0.3746	1	0.5458	0.8508	0.3746	0.3746	0.3746	0.4403	3.2477	1.3708	0.3746	0.3746	0.3746
isobutyrylcarnitine	0.4423	0.6741	2.1192	1.2537	2.0405	0.4959	0.2162	1.0989	1.2589	0.5173	1.5102	2.981	1.0693	2.3423	0.9637	1.0363	0.5232	1.0984	0.3738	0.2948	1.1179	3.065	0.5762	1.2457	0.7315	0.3401	0.4541	0.1855	1.0403	0.5584
isoleucine	0.9151	1.1303	1.1431	1.1956	1.1988	0.8351	0.8263	1.0023	1.2891	1.0339	0.8692	1.2743	1.2455	1.1246	0.9465	0.9977	0.9524	1.0604	0.5447	1.0489	0.9373	1.0224	0.9481	0.8472	0.9119	0.6965	0.8374	0.7323	1.7723	1.017
isovalerate	0.8372	0.2742	0.2742	0.2742	0.2742	0.2742	0.2742	0.2742	1.1628	0.2742	0.2742	0.2742	0.2742	0.2742	0.2742	0.2742	0.2742	0.2742	0.2742	0.2742	0.2742	0.2742	0.2742	0.2742	0.2742	0.2742	0.2742	0.2742	1.2329	0.2742
isovalerylglycine	0.841	1.2911	1.0299	1.8284	1.0194	0.6736	0.6765	1.3902	1.0011	0.8008	1.5231	3.5823	0.9989	1.719	1.1489	1.6074	0.7666	0.974	0.2707	0.9637	1.891	3.2145	0.4998	0.2276	0.4849	0.5708	0.5875	1.0983	3.5259	0.7068
kynurenate	1.2518	1.8989	2.3442	3.3415	4.2669	0.4938	0.6699	1.0902	0.8859	0.5297	1.3497	3.9372	1.3677	1.9359	0.8503	0.9098	0.4995	0.6246	0.5291	0.3959	2.7594	2.0234	1.1497	1.2157	0.7009	1.2848	0.8419	0.3168	0.711	0.8379
kynurenine	0.6045	0.5887	0.9406	1.1026	1.3391	1.033	1.2618	1.4573	0.9637	1.2004	0.5243	0.729	1.1151	0.8784	0.8259	0.6474	1.1193	2.1559	0.9778	1.0222	0.7349	1.277	1.2634	0.6083	0.7521	1.1528	0.8614	0.6225	1.3211	1.4341
lactate	0.7871	0.963	1.6417	1.2514	1.0176	0.7282	0.7722	0.7772	1.1749	1.1263	1.3564	1.2453	0.9409	1.1551	0.7584	1.041	1.2905	0.9824	1.0918	0.8565	1.5065	1.246	0.6065	0.9018	0.8762	1.2578	1.313	0.3069	0.8074	0.5398
lactosyl-N-palmitoyl-sphingosine	0.3744	1.1063	0.7972	0.608	0.3744	0.6568	0.7393	0.398	2.0769	0.3744	0.7643	0.3744	0.569	0.5246	0.5968	0.5551	0.8838	0.3744	1	0.3744	4.9017	3.4683	4.2032	8.1956	9.943	8.9406	5.5234	2.8022	6.222	7.9721
laurate (12:0)	0.6593	0.7675	0.7888	0.7166	0.7453	0.9373	0.8353	0.7718	0.844	1.0091	0.8224	0.6701	0.6573	0.6648	0.9909	1.1744	1.2688	1.2768	0.8331	1.2915	3.5601	1.8748	1.7262	2.2387	2.5021	1.6887	2.138	1.6536	3.3299	3.1454
laurylcarnitine	0.3991	0.3276	0.4645	0.2311	0.4826	0.684	0.4278	0.9579	1.2398	1.3306	0.2532	0.2856	0.2987	0.2867	0.7892	1.5796	1.1911	2.031	0.5871	1.4194	1.0433	1.0729	1.0421	1.1605	2.0378	1.8486	1.5727	0.756	1.8866	2.9181
leucine	0.823	1.0252	1.0731	1.136	1.1405	0.7737	0.7519	0.9506	1.2549	1.0604	0.8671	1.3388	1.2291	1.0294	0.9091	1.0505	0.9436	1.0144	0.5523	1.0021	1.0427	1.1877	0.857	0.805	0.8686	0.7207	0.7845	0.7248	2.0576	0.9979
linoleate (18:2n6)	1.1872	1.3364	0.9593	1.0789	0.9858	1.6849	1.2222	1.3134	1.5731	2.1715	0.716	0.4782	0.7857	0.9934	1.4954	2.1859	2.3561	1.9501	1.6916	2.2852	0.4843	0.4732	0.3717	0.4259	0.4736	0.4132	0.4537	0.401	0.7762	1.0066
linolenate [alpha or gamma; (18:3n3 or 6)]	1.1711	1.5292	1.0953	0.9615	1.0404	2.2377	1.5095	1.2021	1.6881	1.959	0.71	0.3038	0.7459	1.0385	0.9329	2.1236	2.7389	1.3279	1.9107	2.4842	0.3205	0.3781	0.236	0.3725	0.4211	0.3501	0.2694	0.4083	0.6671	0.8278
linoleoyl ethanolamide	0.921	0.9146	0.9357	0.8413	1	1.3043	0.8092	1.0382	1.0994	1.4306	0.6903	1.0418	0.7013	0.8872	1.05	1.1662	1.5327	1.3627	2.1673	1.6497	0.5903	0.4053	0.3233	0.3242	0.473	1.189	0.8517	0.3233	1.1652	1.0986
linoleoylcarnitine*	1.0243	0.866	0.6917	0.6301	0.6335	1.132	1.0681	1.4579	2.6872	2.1945	0.4989	0.5396	0.6367	0.429	1.4683	3.3859	1.9833	2.5245	1.1231	1.6617	0.5032	0.6288	0.5017	0.4629	1.0036	0.9964	0.6416	0.6708	1.9982	1.5195
lysine	0.7716	0.9818	1.0685	1.3296	1.2443	0.66	0.6527	0.7965	0.9703	0.9323	1.0838	1.2826	1.6164	1.5095	0.7411	0.8643	1.0946	0.9685	0.6892	0.9306	1.1125	1.2119	1.2547	1.2802	1.0292	0.6462	0.7781	0.5713	1.8219	1.0182
malate	0.7571	2.8491	2.7943	2.1353	0.4964	0.5912	0.5572	0.2448	3.6193	2.4213	2.6944	1.0184	0.7182	0.7148	0.2593	0.6167	3.0716	0.9816	3.0841	1.5826	0.816	1.7098	0.2388	0.3652	1.5038	2.2739	1.252	0.7634	1.1205	0.2987
malonate	0.4744	1.1968	0.6782	0.7194	0.4103	0.7823	0.5981	0.4846	4.9636	7.3236	0.9228	0.7104	0.4174	0.3298	0.6753	1.5329	6.8173	3.5631	2.0273	4.8388	0.3377	1.4382	0.42	0.1438	1.3354	1.8804	1.0772	6.5113	6.7828	3.2633
malonylcarnitine	0.7918	0.9307	0.9522	0.8892	0.6106	1.9496	1.4327	1.3357	1.2735	1.3156	0.7883	0.7024	0.6813	0.5044	1.2042	1.2581	1.3982	1.4077	1.6368	1.0478	0.6741	0.7015	0.718	0.6555	0.7849	1.2695	1.2584	0.8638	1.691	1.4923
mannitol/sorbitol	0.7079	1.2475	1.0136	1.3279	0.9906	0.5407	0.5973	0.2914	1.1336	2.6973	1.0094	0.8352	6.406	7.4381	0.6622	0.807	13.0392	8.9039	11.9078	7.8947	0.6452	0.8295	0.6521	0.7864	0.9507	1.3803	3.6394	0.6002	1.6811	0.5468
mannose	1.5246	1.2604	1.4415	1.4394	0.9971	0.9534	0.9899	0.5659	1.4101	1.0522	1.7467	1.3474	0.8636	0.8329	1.1171	1.4746	0.4646	0.8814	0.4393	0.8413	0.9747	1.3922	1.9083	1.0029	1.6189	0.6788	1.1288	0.0994	0.3783	0.6555
margarate (17:0)	0.7055	0.6187	0.7103	0.5965	0.6869	0.7953	0.6592	0.772	1.0087	1.3419	0.6381	0.4331	0.5479	0.5479	0.9773	1.2571	1.1782	1.0038	1.0893	1.2508	1.3965	1.0805	1.112	1.078	1.062	0.9962	1.0231	0.9435	2.4444	2.2192
mead acid (20:3n9)	0.4779	0.4503	0.6724	0.7459	0.519	0.804	0.4418	0.8091	0.7529	0.9985	0.533	0.3259	0.702	0.555	0.3259	1.365	1.3788	1.0439	1	1.3231	4.4412	3.7893	7.2909	5.5261	5.7273	5.3144	8.645	3.8352	8.3298	6.642
methionine	1.29	1.9322	1.699	2.2339	2.1725	0.6405	0.6539	0.6679	0.7602	0.6343	1.9627	2.9176	2.4693	2.5441	0.7381	0.7004	0.9945	0.6212	0.8008	0.6789	1.8196	1.2607	1.3484	2.0534	1.1799	0.7658	0.5853	0.3821	1.0055	0.6246
methionine sulfone	0.7624	0.804	2.1375	2.0106	1.5421	0.2385	0.2385	0.2385	1.072	0.5382	0.928	1.282	1.6309	1.801	0.2385	0.3664	0.5847	1.5901	1.1708	0.8768	0.2385	0.2385	0.2385	0.2385	0.2385	0.2385	0.2385	0.2385	0.2385	0.3031
methionine sulfoxide	2.6294	3.0306	3.9672	5.3629	4.9347	0.4678	0.6455	0.4387	0.7089	0.5903	4.8254	8.4573	4.4802	7.131	0.6154	0.7564	1.2269	1.0628	0.9341	0.8242	1.8864	1.8812	0.9372	2.3468	0.7902	1.1283	0.6629	0.1896	0.5119	0.5713
methyl glucopyranoside (alpha + beta)	1.6378	1.6656	1.1353	0.9485	0.8654	1.0825	1.3901	0.6557	0.9775	0.838	1.5917	2.0507	1.0225	0.9154	1.6152	1.6715	0.784	1.17	1.0856	0.9281	0.0027	0.0027	0.0027	0.0027	0.0031	0.0027	0.005	0.0027	0.0027	0.0027
methyl indole-3-acetate	0.4637	0.4804	3.2983	2.6169	3.0312	0.983	0.7863	2.3798	2.8393	2.2888	0.0975	0.0975	1.128	0.7173	0.5626	0.2742	1.6426	0.4177	2.4139	0.5552	0.5942	0.131	1.6291	1.6149	1.6292	1.4407	1.6501	0.266	0.6745	1
methylmalonate (MMA)	0.4332	1.0354	1.6326	2.1148	0.6044	0.415	0.4444	0.4361	3.7668	3.6389	2.0303	0.8536	0.5624	0.6747	0.4652	0.6877	3.1033	1.4787	2.9295	1.9395	0.3764	1.0329	0.3803	0.3621	1.0951	1.4591	0.8536	1.3369	2.2886	0.9671
methylsuccinate	0.3445	1.4325	2.5748	3.7057	1.0769	0.2779	0.2637	0.6166	3.6184	1.8691	1.8669	1.1671	0.6098	0.8501	0.2042	0.3972	2.0367	1.0591	2.5851	0.8471	0.4142	1.135	0.3986	0.7117	3.1802	1.9398	0.9409	0.566	1.0752	0.5646
mevalonolactone	0.2168	0.9602	0.3674	0.7625	0.9948	0.733	0.537	0.6762	1.3692	1.0571	0.2168	0.2168	0.503	1.0874	0.6522	1.075	1.2047	1.1094	1.0052	1.7204	0.4367	1.5812	0.4601	0.2486	0.459	1.2537	1.1908	2.712	2.4322	2.0572
myo-inositol	1.0968	1.9316	1.7314	1.9675	0.4526	0.9654	0.9041	0.6662	2.2686	3.8053	1.9745	0.6591	1.1699	1.2037	0.7753	1.1584	2.5089	2.0245	2.4998	2.2291	0.4044	0.6239	0.2935	0.2548	0.4341	0.4192	0.2668	0.3349	1.0346	0.4949
myristate (14:0)	0.5108	0.5108	0.4969	0.451	0.5602	0.9001	0.5543	0.6286	0.7795	0.9554	0.518	0.3087	0.3404	0.5087	0.7323	1.0446	1.6972	1.1052	1.1301	1.4505	2.1283	1.5165	1.3002	1.8326	1.7575	1.4122	1.6403	1.627	3.3878	3.3332
myristoleate (14:1n5)	0.6296	0.4495	0.3448	0.268	0.3837	0.9627	0.5814	0.614	0.7842	1.0162	0.4672	0.3259	0.2654	0.3133	0.9299	1.6188	1.6976	1.4559	0.9838	1.5936	2.0576	1.5726	1.3383	1.5546	2.4241	1.9763	2.0227	2.3299	4.2877	4.1272
myristoleoylcarnitine	0.6134	0.4737	0.6853	0.3209	0.4966	1.0118	0.6869	1.1538	1.5921	1.793	0.3128	0.3753	0.5469	0.3167	1.3317	2.7636	1.4264	2.536	0.7852	1.7839	0.9333	1.024	0.9882	0.9325	1.9096	1.8939	1.892	0.9625	2.5241	2.9118
myristoylcarnitine	0.3858	0.3423	0.3336	0.2961	0.3245	0.5875	0.5113	0.8624	1.4122	1.2632	0.2173	0.2441	0.3348	0.2272	0.8356	1.7737	1.1195	1.8841	0.5614	1.3496	1.0033	1.2414	0.9967	1.0309	1.788	1.9754	1.4329	1.5926	4.0761	3.6466
N-acetyl-1-methylhistidine	0.4597	0.602	0.4048	0.3221	0.2907	2.0631	1.6496	1.4158	1.6804	1.7708	0.552	0.8643	0.2297	0.228	1.4666	1.474	1.4499	2.0337	0.7623	1.2936	0.3592	1.3251	0.3459	0.2242	0.3276	1.8866	1.3019	0.7579	1.1357	1.9884
N-acetyl-3-methylhistidine	0.3635	0.6229	0.9742	0.7988	0.5679	1.2201	0.8227	1.0717	1.54	1.1489	1.199	1.2102	0.3915	0.5067	1.0898	1.4383	0.777	1.4011	0.7755	0.7444	1.0114	3.5468	0.6877	0.6455	0.6603	2.119	1.2782	0.9886	1.7459	1.7777
N-acetyl-aspartyl-glutamate (NAAG)	0.544	0.5963	0.439	0.6438	0.727	1.3248	1.2872	1.363	1.087	0.9445	0.7314	0.7033	0.7676	0.5895	1	0.9955	1.7992	2.1171	1.0106	1.8204	0.7624	1.373	1.1267	0.3492	0.8334	2.2479	1.8098	0.3492	1.0558	2.7842
N-acetyl-beta-alanine	0.5993	0.4894	0.6579	0.4152	0.4219	0.9106	1.1386	1.2855	1.4958	1.1917	0.7121	0.7978	0.4143	0.4752	1.138	1.5819	1.3889	2.097	1.2004	1.5031	0.4711	0.8852	0.5829	0.4104	0.6578	1.7805	1.0894	1.4754	2.7373	2.2557
N-acetylalanine	0.595	0.9629	1.3399	1.3087	0.9531	0.7381	0.7839	0.8503	1.994	1.7481	1.0822	1.0568	0.9893	1.0058	0.9144	1.1747	1.3336	1.6787	0.82	1.3525	0.6736	1.0052	0.9372	0.5463	0.5555	1.1476	0.9948	0.7473	1.6946	1.7302
N-acetylarginine	1.2472	1.2968	1.5568	1.312	1.778	0.9001	0.9675	0.6413	1.0887	0.8819	1.9111	2.6226	1.7991	1.5999	0.9206	0.9703	1.0297	1.053	1.151	0.7568	0.7372	1.2248	0.6552	0.4716	0.4261	0.9069	0.6892	0.2874	0.7627	1.0872
N-acetylasparagine	0.384	0.9621	1.1597	0.838	0.6303	0.6467	1.0032	0.9968	3.761	2.5568	1.1646	1.1817	0.6014	0.6791	1.0201	1.3953	1.7865	1.3567	2.007	1.0543	0.2866	0.6092	0.2667	0.18	0.4408	1.1314	0.8129	0.7825	2.4102	1.0254
N-acetylaspartate (NAA)	0.3658	2.0605	1.4851	1.7582	0.3124	0.4434	0.3293	0.2238	4.8487	5.967	1.8156	0.5047	0.437	0.3386	0.25	0.3758	6.892	0.9834	6.624	2.289	0.5904	0.9593	0.563	0.4549	4.7927	2.4423	1.6767	6.2708	4.4903	1.0166
N-acetylcitrulline	1.0544	1.2696	1.9723	1.542	2.0126	0.5657	0.6439	0.7401	2.0065	1.0297	2.1907	2.7524	1.5913	2.1101	0.8842	0.9776	0.9236	1.1759	0.807	0.8351	0.5514	0.9545	0.944	0.8136	0.6493	1.0007	0.6446	0.9993	2.7928	1.9791
N-acetylglutamate	0.7181	0.772	1.1534	1.2847	0.9323	0.9707	1.0293	0.9196	2.1724	0.9301	1.4456	1.9322	0.7043	1.095	1.4507	1.3305	0.7305	1.0668	0.4659	0.9028	1.2779	2.8144	0.625	0.724	0.6251	1.1649	1.7169	0.168	1.3394	0.8655
N-acetylglutamine	0.6094	0.9933	0.7555	0.6145	0.2715	1.1296	1.421	0.6753	3.1396	2.5084	2.6515	1.441	0.4429	0.4495	1.912	2.6662	1.7262	1.3742	1.1882	1.7864	0.4511	1.0067	0.2437	0.1762	0.4686	0.7821	1.0302	0.8296	2.7675	0.7534
N-acetylglycine	0.9635	1.3062	0.4753	0.3194	0.2694	1.1619	1.4687	0.8923	1.5925	1.9306	0.5486	0.5885	0.3788	0.2393	1.883	2.2498	1.88	1.4002	0.6949	1.6811	0.8662	1.2097	0.7655	0.2311	1.0365	1.0398	0.6817	0.8696	1.5917	1.3621
N-acetylhistidine	0.4677	0.5982	0.7563	0.7043	0.6273	0.9885	1.0115	1.625	2.1822	1.6688	1.1974	1.0233	0.5481	0.8342	1.9788	2.089	1.256	1.3625	0.9399	0.9697	0.6103	1.0394	0.4621	0.6505	0.4509	1.0248	0.9433	1.0535	3.1434	1.7785
N-acetylisoleucine	0.7656	1.5608	1.5103	1.6889	1.2489	0.924	0.8073	0.9433	1.7461	0.9767	1.2085	2.0312	1.588	1.4849	1.3806	1.3256	0.8332	1.315	0.8442	1.0233	0.6506	0.7855	0.6166	0.8422	0.8549	0.6358	0.8529	0.8397	2.425	1.3726
N-acetylkynurenine (2)	0.6383	0.7191	0.9951	1.3006	1.39	1.0149	0.9709	1.1098	1.3877	1.0049	0.814	1.646	1.1265	0.9184	0.7316	0.7582	1.2529	2.733	0.9299	0.922	0.7054	1.5621	1.2448	0.4575	0.8198	1.4034	0.8484	0.8928	2.1717	1.8557
N-acetylleucine	0.6097	1.1643	1.0917	1.1119	0.9934	0.7445	0.6123	1.3924	2.0412	1.0443	0.8716	2.1889	1.1355	1.159	1.343	1.4896	1.1777	1.0066	0.4408	0.947	0.5404	0.8547	0.44	0.4796	0.4485	0.5854	0.596	0.9315	3.9042	1.14
N-acetylmethionine	0.751	1.3523	1.3706	1.4078	1.4143	0.7681	0.6002	1.3691	1.4491	0.7216	1.5652	3.0067	1.5366	1.8282	0.974	1.3273	1.026	0.8576	0.517	0.7125	1.0876	1.1071	0.7238	0.8157	0.5543	0.9328	0.7612	0.3019	1.4032	0.9338
N-acetylmethionine sulfoxide	0.8469	1.0262	1.129	1.9514	1.6504	0.5808	0.5808	0.5808	0.5808	0.5808	1.3954	3.0349	1.4063	1.4463	0.5808	0.7831	0.5808	0.7384	0.5808	0.5808	0.8492	0.734	0.5808	0.8224	0.5808	0.5808	0.5808	1.095	0.9738	0.7892
N-acetylneuraminate	0.3639	0.9451	1.3723	1.7425	0.4929	0.5969	0.4927	0.5457	3.3847	3.4975	1.0716	0.4109	0.5701	0.4632	0.4744	0.6962	2.7457	1.8403	2.085	1.8355	0.4049	1.0386	0.6794	0.3297	1.3371	1.4954	0.9614	3.6628	4.7543	1.3425
N-acetylphenylalanine	0.5092	0.9465	1.5088	1.6153	1.886	0.8292	0.6471	1.7195	2.0961	1.075	0.8643	1.6742	1.5174	1.9614	0.8761	1.0041	1.27	1.1977	1.544	0.7676	0.6196	1.0074	0.7447	0.7321	0.7407	0.8198	0.5968	0.8397	2.4061	0.9959
N-acetylputrescine	0.4559	0.5433	0.7922	0.8394	0.6819	1.2922	1.0035	1.2148	1.6097	1.4265	0.4778	0.472	0.65	0.568	0.9965	1.2031	1.3656	2.3769	1.7301	1.2521	1.2897	2.1554	0.5494	0.7882	0.3188	2.118	1.8559	0.3036	0.8583	2.6277
N-acetylpyrraline	0.631	1	0.8569	1.2841	0.9763	0.631	0.631	0.631	0.631	0.631	0.685	1.718	1.3292	1.271	0.631	0.631	0.631	0.631	0.631	0.631	0.631	0.631	0.631	0.631	0.631	0.631	0.631	0.631	0.631	0.631
N-acetylserine	0.5333	0.9852	1.0148	0.9301	0.7248	0.682	0.8098	0.7578	1.8591	1.9983	1.3786	1.2956	0.6279	0.6826	1.0655	1.3519	1.4842	1.4242	1.1083	1.1658	0.5769	1.0361	0.5713	0.3541	0.6112	1.3699	0.9801	0.792	2.0236	1.335
N-acetyltaurine	0.522	0.6743	0.772	0.5393	0.9255	0.8874	0.8636	1.2582	1.468	1.246	0.5719	0.8995	0.7096	0.7066	1.319	1.4252	1.1994	1.9204	1.0512	1.3372	0.7674	1.7513	0.9748	0.5745	1.066	1.1741	0.8212	1.0252	3.2169	3.2057
N-acetylthreonine	0.6766	0.7301	0.8462	0.7462	1.0587	0.8901	0.8945	0.629	1.2427	1.1563	1.6108	2.2188	0.5299	1.0989	1.4943	1.4487	0.8969	1.3947	0.4872	0.9545	1.0455	1.2344	0.6996	0.5014	0.5231	2.1955	1.3404	0.3164	1.7707	1.8523
N-acetyltryptophan	0.7722	1.2005	1.3429	1.2565	1.1734	1.1441	0.7364	1.1425	1.5535	0.7535	0.8412	1.4591	1.0461	1.0189	0.6567	0.7724	1.309	1.0351	1.3547	0.9938	0.7251	0.8179	0.6103	0.4055	0.5703	1.492	1.0062	0.243	0.8421	0.8973
N-acetyltyrosine	0.2855	0.5787	0.918	0.8275	0.7463	1.3888	0.9516	1.3397	2.7906	1.5696	0.4355	1.0118	0.6039	0.7683	0.9882	1.3401	1.9582	1.7109	1.3138	1.163	0.4155	0.539	0.3737	0.3555	0.3173	1.9638	1.0805	2.5099	5.6115	2.5919
N-acetylvaline	0.8309	0.8585	0.864	1.0109	1.0789	0.9229	0.925	1.5752	1.8112	1.0706	0.8702	1.3485	0.9891	0.8091	1.7511	1.5403	1.2103	1.4851	0.574	1.1746	0.6133	0.6595	0.4874	0.4495	0.6266	1.3393	1.1817	0.6513	2.1792	1.9238
N-delta-acetylornithine	1.2228	1.337	1.4893	1.5358	1.0032	0.9302	1.0698	0.8944	0.9968	1.062	1.6786	2.0519	1.3391	1.4964	1.2994	1.331	0.9055	1.1379	1.2847	0.9272	0.123	0.1811	0.2315	0.0827	0.0926	0.0855	0.2923	0.0207	0.0616	0.0439
N-formylmethionine	1.523	1.5392	1.0172	0.9803	0.9501	1.0093	0.9936	0.863	1.0064	0.8362	1.6463	3.4117	1.2438	1.1117	1.5959	2.3209	0.8578	0.9748	0.5793	0.7024	2.2162	1.8866	0.7231	0.5889	0.6582	1.3209	0.9351	0.2608	1.461	0.9854
N-formylphenylalanine	0.8948	1.0253	1.7954	1.9276	0.8005	0.7131	0.6128	0.8284	1.0404	0.5982	1.1206	1.339	1.1212	0.5982	0.7239	1	0.7985	1.3648	0.5982	0.9427	0.9789	0.7726	0.8284	1.0605	1.021	1.1053	1.1873	0.5982	0.5982	0.5982
N-glycolylneuraminate	0.6779	0.8307	0.8049	0.5001	0.5519	1.0652	0.8273	1.0335	1.8644	1.4997	0.5432	0.629	0.5596	0.3805	1.4728	2.1783	1.1309	1.6014	0.8791	1.0727	0.9665	1.6893	0.6474	0.4644	0.295	1.7799	1.3102	2.1744	4.0893	2.0286
N-methylpipecolate	0.6371	1	1.6225	1.2719	1.2094	0.4955	0.6954	0.2159	0.2159	0.4405	1.5047	0.8496	1.2729	1.1145	0.2159	1.4331	0.7602	1.8689	1.0346	1.1968	0.5266	1.2508	0.6563	0.9236	0.3776	1.3483	0.9331	0.7212	0.2159	1.4405
N-methylproline	1.9546	2.3271	2.4069	0.785	3.3233	0.3504	0.4727	0.9542	1.4124	1.8351	2.3798	2.6553	4.2122	2.3971	0.9348	1.6906	1.4212	1.5531	1	1.9439	0.0923	0.064	0.2044	0.1711	0.2927	0.1168	0.064	0.1892	0.13	0.1272
N-monomethylarginine	1.0059	1.529	2.2489	2.2554	2.174	0.7847	0.7397	0.8509	1.0682	1.1532	1.8612	1.9755	2.6678	2.3694	0.8043	0.7554	1.6333	1.4218	1.2973	1.1028	0.5758	0.8547	0.9941	0.5704	0.854	0.8037	0.6847	0.2301	0.7953	0.6342
N-octanoylglycine	1.0042	1.2151	0.7159	0.3585	0.7557	1.4815	1.1763	0.8866	1.5112	1.252	1.1364	1.4102	0.3589	0.6576	2.3055	4.0409	1.1658	2.2735	0.1176	1	0.7031	1.0053	0.0406	0.0406	0.0406	0.0831	0.4713	0.0406	0.0585	0.1324
N-oleoyltaurine	0.3693	0.5275	0.5109	0.5745	0.2499	1.1938	0.5804	0.9819	0.8906	0.9919	0.7225	0.5146	0.3447	0.3828	0.8743	1.1996	1.3014	1.099	1.4313	1.1808	1.0485	1.2852	1.0081	0.9808	1.5079	1.8055	1.6415	1.9083	3.2151	3.6836
N-palmitoyl-sphinganine (d18:0/16:0)	1.1815	0.6273	0.805	0.8459	1.2617	0.3626	0.288	0.7492	1.1031	0.7327	0.5635	0.5669	1.3719	1.5622	0.2556	0.8499	0.7203	0.8228	0.6275	0.8969	2.5044	3.2423	4.2636	6.3559	4.5989	2.7582	3.2568	1.8405	5.2361	4.4529
N-palmitoyl-sphingosine (d18:1/16:0)	1.0255	0.736	0.7988	0.9844	0.8772	0.8317	0.6151	0.554	0.6998	0.8881	0.9641	0.8305	1.3776	1.0156	0.5664	1.0629	0.7857	0.9705	1.051	0.8746	4.7916	3.9559	5.6911	6.587	6.4636	4.6757	5.6434	2.6163	6.7255	4.3156
N-palmitoyltaurine	0.1729	0.3388	0.4882	0.8751	0.1729	0.1729	0.4251	0.1729	0.9313	0.1729	0.6523	0.1729	0.4757	0.6796	0.1729	0.1729	1.2312	0.1729	1.3737	0.7169	1.0095	1.4397	0.9905	1.4639	1.5483	2.847	1.859	2.9986	5.0152	4.8825
N-stearoyltaurine	0.7448	0.4954	0.7875	0.6842	0.4609	0.5544	0.47	0.9824	1.0176	0.7882	0.4193	0.4193	0.4966	0.4193	0.5566	1.1174	0.9101	1.1843	1.8702	0.6268	1.061	1.0565	1.9128	1.2135	1.7378	3.6328	2.5001	1.3055	4.4783	3.4515
N1-Methyl-2-pyridone-5-carboxamide	0.3885	0.3415	0.3631	0.2142	0.2503	1.3792	1.0699	1.0287	1.5454	1.4875	0.1659	0.1895	0.3156	0.192	1.286	1.2702	1.4156	1.8746	0.9713	1.2192	0.3786	0.4804	0.202	0.2788	0.341	2.3611	1.4492	1.3322	3.2018	3.0091
N1-methyladenosine	0.4678	0.5915	0.7685	0.8858	0.7618	1.1798	0.952	1.1654	1.1341	1.3042	0.7767	0.9087	0.7463	0.6337	1.2275	1.3526	1.1454	1.497	1.0407	1.0548	0.8767	1.3795	0.9593	0.7789	0.8706	1.4558	1.265	0.4657	1.9032	1.422
N2-acetyllysine	0.3515	1.6396	1.862	2.0282	0.7124	0.3165	0.3165	0.3165	2.8829	2.2746	1.3707	0.7293	0.6276	0.7467	0.3165	0.6409	1.7371	1.1634	1.9093	1	0.3165	0.7824	0.3165	0.3165	0.3165	0.7606	0.619	1.0047	1.81	0.5303
N2,N2-dimethylguanosine	0.7043	0.8693	0.9881	0.7744	0.736	1.4949	1.0316	1.6391	1.4795	0.8106	0.7131	0.617	0.6853	0.4148	1.1248	1.5324	1.3443	1.8113	1.5571	1.3454	0.5908	1.0119	0.7996	0.67	0.6841	1.9772	1.1785	0.7514	1.4519	1.731
N2,N5-diacetylornithine	1.1093	1.2642	0.9656	0.8548	0.553	2.1079	2.0498	1.0344	1.4112	1.4976	1.844	2.0931	0.7233	0.6845	2.0422	2.2905	1.2578	1.3809	1.9049	1.0525	0.1057	0.2803	0.1352	0.0401	0.0583	0.2195	0.6053	0.0532	0.1112	0.1284
N2,N6-diacetyllysine	0.74	0.9806	1.1336	1.2961	1.1291	0.7345	0.6252	0.8506	1.4505	0.9599	1.0329	1.4144	1.0463	1.1961	0.9799	1.1583	1.0194	1.0992	0.7122	0.7074	0.6606	1.0947	0.6776	0.3869	0.5564	1.2851	0.9325	0.8129	2.2954	1.8901
N4-acetylcytidine	0.299	0.3973	0.3548	0.4862	0.3734	0.9911	0.56	1.2839	2.1383	1.6767	0.2573	0.2727	0.5971	0.2694	1.2634	1.4575	1.6338	1.9587	1.2445	1.5987	0.6469	1.0089	0.7791	0.2928	0.812	2.2041	2.4886	1.623	3.1671	3.4415
N6-acetyllysine	0.3766	1.0021	1.3223	1.4691	0.8059	0.6912	0.684	0.8203	2.6854	2.5249	1.0202	0.8883	0.8794	0.8149	0.7169	1.0782	2.5671	1.736	1.3311	1.8205	0.4487	1.0836	0.671	0.3653	0.8977	1.121	0.9979	0.5017	1.7449	1.3028
N6-carbamoylthreonyladenosine	0.3417	0.5623	0.6062	0.5624	0.6786	1.1302	1.0396	0.964	1.6514	1.1808	0.5169	0.4026	0.5855	0.4553	1.0099	1.7023	1.2491	2.0332	0.9901	1.3046	0.8394	1.3687	0.7844	0.5914	0.4787	1.5777	1.5304	1.1114	2.8862	2.543
N6-carboxymethyllysine	1.0039	0.8577	1.9477	2.8095	1.5536	1.0263	0.2894	1.6806	1.1894	0.7269	0.2732	0.5241	1.0754	1	0.5292	0.7287	0.9571	1.7082	1.0213	0.99	0.2732	0.3117	0.2732	0.2732	0.2732	0.6818	0.4216	0.2732	1.0264	1.0653
N6-succinyladenosine	0.3843	0.3843	0.3843	0.3843	0.3843	0.564	0.6892	0.587	1.0612	1.2461	0.3843	0.3843	0.3843	0.3843	0.722	1.1398	1.1395	1.2845	0.6049	1.263	0.3843	0.8458	0.3843	0.3843	0.3843	0.9388	0.6436	1.4027	3.1919	3.1158
N6,N6,N6-trimethyllysine	0.6574	0.7364	1.9481	2.4401	0.9566	1.0305	1.0137	1.8919	1.1888	1.1198	0.6501	0.7952	0.8077	0.8285	0.877	0.9327	0.9863	1.2571	0.6638	0.8889	0.8134	1.1939	1.018	0.7652	1.1106	1.2379	1.1865	0.492	2.3941	1.3401
nicotinamide	0.5892	0.5312	0.6754	0.7069	0.5663	1.9307	0.905	2.265	1.3141	1.7978	0.2075	0.1584	0.6353	0.3321	1.5291	1.5209	1.2118	1.0062	1.4621	1.0363	0.2039	0.1588	0.6018	0.5086	0.9938	1.6522	2.0714	2.1233	6.2252	1.3281
nicotinamide N-oxide	0.9808	0.5047	0.6695	0.3275	0.3991	2.4518	1.6196	1.0164	1.5528	2.0156	0.1582	0.1726	0.4076	0.2249	2.1967	2.0756	1.4504	2.3935	1.0903	0.9836	0.3362	0.3979	0.3846	0.5321	0.4339	2.4745	1.9806	1.2624	4.0435	2.9655
nicotinamide riboside	0.8271	0.8487	1.4697	0.5565	0.5726	0.9428	0.5978	1.3262	1.7772	0.8342	0.3496	0.5193	0.8736	0.5327	0.6802	0.6751	1.2548	1.5912	1.0937	1.0414	1.7783	1.0779	1.5162	0.993	1	1.7865	1.7176	0.3496	1.1638	1.4156
nicotinate ribonucleoside	0.9781	0.931	3.1385	2.1715	1.5368	1.3025	1.0219	2.3934	3.1849	1.2251	0.5238	0.291	1.5276	0.7735	0.4248	0.9618	2.3037	1.9929	1.4773	2.1024	0.3792	0.5743	0.3477	0.4979	0.5243	1.1662	1.2595	0.1135	0.6441	0.7297
nonadecanoate (19:0)	1.4034	1.1245	0.8292	0.7584	0.8165	0.9186	0.8224	0.8055	0.9986	1.1621	0.982	0.7288	0.7696	0.7013	1.4366	1.9744	1.1145	0.8939	1.3514	1.0014	1.3745	1.0225	1.042	0.8889	1.0623	1.2409	0.8902	0.8457	2.4647	1.4508
O-methylcatechol sulfate	0.7255	0.7861	1.7024	0.4919	0.9729	0.4919	0.4919	0.4919	0.4919	0.4919	1.0271	2.8594	1.3118	0.7297	1.5263	1.2371	0.4919	0.4919	0.5422	0.4919	0.4919	0.4919	0.4919	0.4919	0.4919	0.4919	0.4919	0.4919	0.4919	0.4919
O-sulfo-L-tyrosine	0.302	0.7508	0.8441	0.8768	0.665	0.9701	0.94	0.9363	1.2918	1.1928	0.9452	0.8545	0.8033	1.0342	1.1781	1.2651	1.0299	1.7433	0.7824	0.9164	1.1469	2.3448	1.606	0.6476	0.6119	2.1555	1.2278	2.3657	5.2554	4.174
octadecanedioate	0.5963	0.3934	0.6793	0.599	0.9131	0.546	0.3903	1.2349	1.7007	1.8458	0.3172	0.425	0.9013	0.4425	0.6694	1.0481	1.322	1.1923	1.0191	1.2895	1.4204	0.5635	1.6044	3.3016	3.1866	0.9809	0.6482	1.9662	4.4219	2.3033
octanoylcarnitine	0.4673	0.4055	1.2392	0.58	1.1802	0.9151	0.4045	1.0567	1.5966	1.284	0.4696	0.5997	0.4009	0.8342	1.0508	1.7312	1.1871	2.1675	0.6155	1.2356	0.9492	1.182	0.7883	1.0846	1.3621	0.9272	1.2421	0.2596	0.806	1.2199
oleamide	0.6258	2.1773	2.4686	44.7839	4.6523	0.8939	0.7806	0.6266	0.9927	1.7713	26.6318	15.1875	9.6504	0.5785	0.7185	1.7174	0.6063	1.0077	2.3859	3.7526	1.0456	0.7081	0.5166	1.4441	0.5217	0.4739	0.8303	0.6687	0.7158	1.0073
oleate/vaccenate (18:1)	0.69	0.5909	0.5634	0.4263	0.6068	0.8978	0.6285	0.7823	0.8927	1.3326	0.4919	0.3326	0.3938	0.4201	1.008	1.3722	1.3767	1.3163	1.053	1.5105	1.1069	1.0934	1.0333	0.992	1.1037	1.0681	1.5545	0.9029	1.8823	1.9673
oleoyl ethanolamide	0.3792	0.5482	0.5358	0.5962	0.4288	1.005	0.5682	0.7481	0.8789	1.1435	0.4361	0.4447	0.499	0.4957	0.8655	0.995	1.269	1.0586	1.4331	1.2197	1.4283	1.3216	0.8612	1.425	1.0849	1.994	1.9092	1.0349	3.0584	2.4803
oleoylcarnitine	0.5735	0.5346	0.5308	0.4622	0.3416	0.6224	0.5242	0.7585	1.1024	1.2643	0.378	0.3904	0.5048	0.223	0.7769	1.829	0.977	1.549	0.558	1.023	1.1269	1.3194	1.6628	1.4217	2.3668	2.3026	2.3167	1.4332	4.2299	3.1645
ophthalmate	0.233	0.3792	1.6227	1.264	0.8659	0.4835	0.5904	1.9421	1.8443	1.2727	1.5781	2.7473	0.5009	0.5594	1.7766	3.1595	0.756	1.6281	0.6995	1.4306	0.9864	2.9612	0.3909	1.1097	0.4874	0.6294	1.8832	0.0518	1.0136	0.9674
ornithine	1.0308	1.2396	1.3674	1.729	1.6321	0.6936	0.7333	0.7872	0.9585	0.8713	1.4871	1.9609	1.8475	1.9253	0.7364	0.8559	0.9021	0.8239	0.6691	0.819	0.9692	1.0619	1.0932	1.0844	1.077	0.7702	1.1101	0.4542	1.1177	0.8732
orotate	1.0519	1.1682	1.0783	0.7472	0.6711	1.1908	1.0361	0.614	0.7385	0.9898	1.1949	1.0783	0.6023	0.6635	1.0572	1.1488	1.1641	1.0102	1.3822	0.8757	0.8664	1.5023	0.6027	0.3425	0.3089	3.046	1.7717	0.2465	0.8455	0.9765
orotidine	0.4955	0.7688	1.0062	1.0457	0.5615	0.9938	0.7969	0.7842	2.0574	2.9301	0.6779	0.3898	0.4021	0.4114	0.9451	1.0127	2.0527	2.6339	1.5204	1.3863	0.4658	1.1065	0.6333	0.2623	0.7596	2.3654	2.0023	1.5397	3.5296	2.1118
p-cresol sulfate	0.6692	0.9613	1.0678	6.5301	1.3864	0.8298	0.6094	1.8145	2.727	1.2904	0.4721	0.758	1.419	0.6504	1.2911	0.581	1.0387	1.6251	2.0864	1.5152	1.7395	1.9153	0.3032	1.3018	0.3771	0.6537	0.3402	0.376	0.6132	0.4678
p-cresol-glucuronide	0.9549	1.1137	1.2603	6.3324	1.0399	0.3269	0.3269	0.8891	1.8076	0.3269	1	0.3269	1.5313	0.9151	0.963	0.8674	0.756	0.3269	2.0737	0.3269	0.3269	0.3269	0.3269	0.3269	0.3269	0.3269	0.3269	0.3269	0.3269	0.3269
p-hydroxybenzaldehyde	0.2786	0.2786	8.9608	5.6565	1.3152	0.2786	0.2786	3.0091	1.0698	1.1774	0.2786	0.2786	0.3625	0.2786	0.6028	0.2786	0.8366	0.2786	0.2786	0.2786	0.7614	0.7164	0.2786	0.481	0.7815	1	2.3911	0.2786	1.8254	0.2786
palmitate (16:0)	0.8208	0.7158	0.7067	0.6077	0.7369	1.0121	0.7338	0.8476	0.9924	1.4089	0.6263	0.4428	0.5325	0.5675	1.0661	1.3004	1.4614	1.3548	1.1579	1.5343	1.1089	1.1032	1.0076	0.9809	1.035	0.9744	1.2553	0.9022	1.7829	1.9062
palmitoleate (16:1n7)	0.7958	0.896	0.5507	0.4263	0.4884	1.544	0.9132	0.629	0.8743	1.1718	0.6121	0.2762	0.318	0.5084	0.8388	1.3376	1.7892	1.2277	1.1715	1.7317	0.9264	1.2346	0.7044	1.0736	1.1166	1.2352	1.288	1.112	1.7552	2.7607
palmitoleoylcarnitine	0.5818	0.4122	0.4225	0.2973	0.3289	0.7673	0.5976	0.896	1.3562	1.3727	0.3174	0.3044	0.3253	0.2645	1.0076	2.0139	1.2712	2.1182	0.5604	1.3455	0.9924	1.1599	1.076	0.9314	2.2058	2.4316	1.8358	2.3029	5.0669	3.924
palmitoyl dihydrosphingomyelin (d18:0/16:0)	0.7335	0.6376	0.8925	0.7863	0.8927	0.5761	0.6625	1.1006	1.0421	0.8376	0.7427	0.6952	0.7811	0.8063	0.5933	0.7905	1.1823	1.0844	1.1474	1.1369	1.0338	1.2433	1.4714	2.0224	2.4012	1.6876	1.0317	0.9683	1.6502	2.282
palmitoyl ethanolamide	0.4743	0.579	0.6687	0.7287	0.5255	0.898	0.7265	0.8142	0.999	1.0037	0.4906	0.5095	0.7162	0.581	0.7795	1.0395	1.1544	0.9119	1.044	1.1253	1.348	1.6356	1.001	1.3879	1.2226	1.6251	1.5729	1.0898	2.7912	2.1212
palmitoyl sphingomyelin (d18:1/16:0)	0.5848	0.6101	0.8388	0.9011	0.8656	0.6559	0.646	1.0506	0.96	0.8937	0.7005	0.6765	0.8309	0.8469	0.5432	0.6181	1.0833	1.1219	1.1039	1.04	1.1803	1.1808	2.0154	2.3592	2.7006	1.9021	1.6051	1.2886	2.029	2.3607
palmitoylcarnitine	0.3061	0.3609	0.3808	0.3891	0.2736	0.5784	0.5171	0.8244	1.0944	1.1915	0.3648	0.3748	0.2845	0.245	0.7475	1.5838	0.9227	1.3932	0.521	1.1497	1.0773	1.3903	1.6128	1.2511	2.2562	2.157	1.7417	1.4905	4.1619	3.2808
pantothenate	0.4756	0.555	1.134	1.1801	0.8285	0.5259	0.5662	0.9791	1.1461	0.6951	0.5582	0.8095	0.9895	1.1533	0.3305	0.1717	1.0982	1.0105	1.3558	0.8281	1.0916	1.3564	1.5787	1.4314	1.7054	1.3768	1.1347	0.1894	0.7538	1.047
pentadecanoate (15:0)	0.6077	0.7241	0.6656	0.7571	0.6577	0.6077	0.6077	0.6579	0.7698	0.6077	0.7539	0.6077	0.7169	0.7694	0.6077	1	1.0591	0.8865	0.8664	1.0246	1.7329	1.3516	1.2368	1.5516	1.2649	1.1912	1.3162	1.2648	2.2073	2.5211
phenol sulfate	0.4641	1.208	2.0992	0.0211	0.792	0.0459	0.0694	4.8673	3.938	0.4999	4.2019	4.2313	2.1235	2.3589	3.6266	3.8667	3.0807	4.3914	3.7324	3.3633	0.0131	0.023	2.3768	0.0077	0.0861	0.0159	0.0078	0.0191	0.0267	0.0242
phenylacetylcarnitine	0.1892	0.1892	0.6226	1.035	0.1892	0.1892	0.2261	2.1316	1.2781	0.525	0.2541	0.1892	0.1892	0.6968	0.1892	0.1892	0.5898	0.7743	1.7543	1	0.1892	1.0696	2.9445	1.7048	0.7979	0.1892	0.1892	0.1892	1.0966	1.0018
phenylacetylglutamine	0.6132	0.6132	0.6132	0.9326	0.6132	0.9902	1.3183	0.8096	0.6132	0.6132	1.3762	0.6132	0.8206	0.6132	0.6132	1.0098	0.6132	0.7407	0.6132	0.6132	0.6132	1.839	2.5029	0.7823	0.6132	0.6132	0.6132	0.6132	3.6865	1.3325
phenylacetylglycine	0.2387	0.5622	0.6456	1.8817	0.408	1.56	1.5381	2.5669	1.2265	1.0026	2.2964	2.4182	0.9165	0.9358	1.945	1.4441	0.7919	0.9974	0.8902	0.9745	2.9707	3.0276	2.2283	0.918	0.9502	0.6236	0.7547	0.7624	5.9159	1.993
phenylalanine	0.8108	0.9686	1.0117	1.0455	1.0303	0.8672	0.8138	1.019	1.153	0.9795	1.0078	1.2507	1.035	1.141	1.0281	1.0477	1.0298	1.0024	0.8937	0.8827	0.9712	0.9976	0.7653	0.7823	0.772	0.986	0.9364	0.613	1.4723	1.0344
phenyllactate (PLA)	0.733	0.5286	0.8022	0.978	1.022	1.2306	0.8059	0.8517	1.0402	1.36	0.8089	0.8702	3.2311	1.8899	1.2366	1.7176	1.6441	1.697	1.4526	0.5507	0.7393	0.8889	1.1193	0.4517	0.4986	1.6762	4.2292	0.6482	1.7079	0.8338
phenylpropionylglycine	2.687	4.3485	0.0897	0.0847	6.914	0.0148	0.0148	1.8307	1.2555	0.9806	5.3192	9.55	4.1141	6.3969	2.0676	1.67	0.4209	1	0.3994	0.1846	0.021	0.0342	0.151	0.0148	0.055	0.0148	0.0148	0.0148	0.0148	0.0148
phenylpyruvate	1.1478	1.411	1.6317	1.4589	2.0582	0.6401	0.6498	0.985	1.5671	0.6278	1.0885	2.9116	1.4248	1.5073	1.3554	0.7226	0.6778	0.6767	1.1674	0.6782	1.3008	0.8351	0.5235	0.4589	0.4073	1.3822	1	0.4073	0.5785	0.793
phosphate	0.7972	0.7638	1.0492	1.1376	0.9918	0.9184	0.8777	0.8148	1.3624	0.9103	1.0143	1.1379	1	1.1515	0.8504	1.1672	1	2.7252	0.8339	1.6613	0.5562	1.2484	0.8546	0.603	0.6367	1.2367	1.2392	3.2931	0.7676	1.5315
phosphoethanolamine	0.8287	0.8995	0.943	0.9904	0.9646	1.6447	1.3363	1.383	1.4714	1.4405	0.5412	0.6512	0.8751	0.7533	0.7973	1.0584	1.9923	1.7996	1.915	2.2761	0.9858	1.0072	0.9928	0.8411	1.0763	1.653	1.2288	0.5263	0.8208	1.7623
picolinate	0.7111	0.6668	1.7156	1.9079	2.1909	0.3884	0.5335	1.1919	1.3766	0.9919	0.9035	1.2044	1.2476	1.5436	0.6662	1.0083	0.8549	0.8459	1.0124	0.9844	1.0081	0.7322	1.1328	1.3862	0.7903	0.4535	0.2903	0.9106	2.3481	1.4953
pimelate (heptanedioate)	0.805	1.4995	6.6214	3.6617	2.4335	0.4137	0.4137	0.4137	1.5722	1.6175	1.0329	0.9429	2.7054	0.9671	0.5411	1.2149	0.4137	0.8232	0.8331	0.4137	0.4137	0.55	0.4137	0.4137	0.4137	0.4137	0.4137	0.4137	0.4137	0.4385
pimeloylcarnitine/3-methyladipoylcarnitine	0.5718	1.118	0.511	0.5715	0.3192	0.8201	1.2465	1.2549	2.1302	0.9908	0.4999	1.0445	0.2919	0.3048	2.5116	3.3907	1.5326	2.683	1.0242	1.2269	0.6329	1	0.4748	0.2919	0.4639	2.277	2.5025	0.5213	0.7571	2.21
pipecolate	1.11	1.3522	0.7796	0.7771	0.7499	1.158	1.5972	0.7952	0.9777	0.6517	1.3771	1.4342	0.8898	0.7026	1.3416	1.057	0.7079	1.4413	1.2216	1.2999	1.0223	2.2258	0.7141	0.3924	0.5323	1.1702	1.1581	0.2629	0.4791	0.7945
pro-hydroxy-pro	0.7015	0.8314	0.8678	0.8419	0.9709	1.1478	1.0368	1.0034	0.9966	0.9661	0.7858	1.2229	1.1919	0.7796	1.3209	1.4963	1.0093	2.4555	0.3344	1.6449	0.8374	2.6184	1.3667	0.4164	0.6642	1.3171	0.7543	0.1454	1.2287	1.6539
proline	1.392	1.7682	1.451	2.0104	1.4967	0.891	0.8121	0.8056	1.02	0.7962	1.7634	2.2897	2.1313	2.0446	0.8214	0.9575	0.9779	0.98	0.7618	0.9169	1.6733	1.8539	1.3459	1.6327	1.0832	0.9159	0.8663	0.4365	0.8551	0.901
prolylglycine	0.5639	1.6267	1.1508	1.0741	1.1643	0.8513	0.7124	0.8271	1.1844	1.0179	0.8418	1.2972	1.1926	1.2694	0.76	1.2898	1.297	1.0027	1.0014	0.9986	0.8084	0.7671	0.5799	0.6751	0.3808	0.7851	0.9114	0.2474	1.2815	1.4728
propionylcarnitine	1.1489	1.574	2.8495	2.6667	4.0457	0.6742	0.6595	1.47	1.4074	0.7774	1.2862	2.8302	1.9696	2.9313	1.0096	0.9372	0.7358	0.9904	0.7681	0.77	1.0928	1.402	0.7554	1.5041	0.8242	0.5539	0.3684	0.0922	0.3974	0.4377
propionylglycine	1.5874	1.6477	1.3612	1.3118	1.1609	0.472	0.9359	0.9668	1.2693	0.827	1.3795	2.2328	1.0517	1.158	1.2067	1.2719	0.7727	0.9646	0.4208	0.9881	1	1.075	0.2557	0.2557	0.6127	0.7785	0.628	0.6071	1.2856	0.9343
pseudouridine	0.5934	0.6484	0.6558	0.631	0.6066	1.2511	1.2109	1.0854	1.4425	1.4606	0.6894	0.7124	0.6667	0.5033	1.3402	1.4081	1.2577	1.9437	1.0072	1.4042	0.5799	0.9928	0.6356	0.3992	0.5042	1.3336	1.1692	0.8053	1.5564	1.572
pyridoxal	0.4821	0.6318	1.0077	1.2851	0.8779	0.6518	0.6642	1.2209	1.7267	1.0344	0.7	1.022	0.9362	1.0035	0.6126	0.542	1.3428	1.5099	1.2078	1.3	0.8541	1.3154	0.9988	1.0435	1.0012	1.1309	0.9048	0.1279	0.2767	0.9275
pyridoxamine	0.6231	0.424	0.7637	0.9912	0.5204	1	0.6848	1.3734	1.7398	1.7428	0.7231	0.6744	0.9241	1.1371	0.7429	0.65	1.607	1.2882	1.6021	1.1206	0.7238	1.5919	1.5153	1.8052	1.4106	1.0392	0.9194	0.424	0.8778	1.3306
pyridoxate	0.6433	0.9172	1.2252	1.3632	1.0724	0.9329	0.8305	1.9876	1.5181	1.3171	0.8111	1.1458	0.9864	0.8374	0.9079	0.8558	0.848	1.4203	1.0132	1.2276	0.9868	1.5995	1.0144	0.8453	0.9613	1.3075	1.5052	0.4911	0.9354	1.2175
pyroglutamine	0.9742	1.2356	1.4484	1.0502	1.6363	1.1038	1.1134	1.0184	1.1344	1.2195	0.9329	1.0519	1.5996	1.5425	0.9816	0.8128	0.8737	1.4757	1.1921	1.2922	0.4167	0.4246	0.5417	0.6417	0.5048	0.6542	0.5531	0.4175	0.752	0.5697
pyruvate	1.0901	1.1817	1.4269	1.062	0.7939	0.6384	0.8448	0.9753	0.8315	0.3978	1.0874	1.078	1.1456	1.08	0.3136	0.8021	1.08	0.8315	1.2618	1.0247	2.2716	1.6824	0.6401	0.9261	0.6346	1.5845	1.3007	0.015	0.0977	0.3266
quinolinate	0.9809	0.7389	0.8919	0.8248	0.9288	0.7675	1.392	0.7588	1.1421	0.9878	1.616	1.6079	0.9701	0.8125	1.0269	1.4109	0.7669	1.684	0.5031	0.8566	2.882	3.1396	1.2983	1.0122	0.6025	2.4099	1.9668	0.4129	2.7595	2.8695
retinol (Vitamin A)	1.1091	1.1253	0.5729	0.4555	0.9169	1.1232	0.9142	0.4153	0.6497	0.7346	1.505	1.4819	0.8636	0.8593	1.2391	1.5088	0.6069	0.9954	0.8286	0.6691	1.4812	1.827	1.2786	0.9514	1.0046	1.6871	2.3027	0.2655	1.0465	1.1833
ribitol	0.3284	0.943	1.3231	1.3237	1.3796	0.5916	0.3284	0.7122	1.5963	1.3851	1.8511	1.3381	0.7433	0.7529	0.3284	0.5527	1.455	1.8089	1.0028	1.6942	0.3284	0.8954	0.9972	0.3284	0.5264	1.3437	0.3284	0.3284	0.4133	0.9439
riboflavin (Vitamin B2)	1.0089	0.9815	1.249	0.9651	0.9939	0.8783	0.8378	1.2016	1.5261	1.0361	0.7969	0.9054	1.1069	1.0113	0.9251	0.9104	1.226	1.2841	1.2097	1.1186	1.0501	0.6875	0.6456	0.5901	0.7803	1.0061	0.8757	0.7226	1.4774	1.0492
ribonate	0.359	0.506	1.1318	1.3076	0.4688	0.5024	0.4381	0.3672	3.031	3.4793	1.2316	0.1579	0.4451	0.5807	0.4182	0.4138	1.5772	1.0956	1.9683	1.0161	0.4217	1.2933	0.626	0.3968	1.2228	1.3114	0.9839	1.737	3.2885	1.0498
S-(3-hydroxypropyl)mercapturic acid (HPMA)	1.6711	1.8678	0.7191	0.6843	0.6933	2.4464	2.0671	0.5378	0.7535	0.7328	1.9793	4.0848	0.6897	0.8568	5.2085	6.8781	0.5484	0.7045	0.2842	0.4688	3.7907	4.7195	0.415	0.6537	0.481	5.0053	2.8999	1.1432	3.4096	1.9109
S-1-pyrroline-5-carboxylate	0.6417	1.2345	0.683	1.2081	1.4009	1.3273	0.9922	1.6935	1.1447	0.9075	0.2787	1.0257	0.9172	1.0981	0.2787	0.2787	0.5507	0.723	0.9961	0.5559	2.8812	2.7478	1.2851	0.8959	0.2787	1.0009	0.8706	0.2787	0.2787	1
S-adenosylhomocysteine (SAH)	0.2284	1.1956	2.3122	4.5104	5.8509	0.5279	0.2284	1.5079	0.9529	0.4859	2.1837	20.9387	1.0471	6.255	1.6085	1.8842	0.6363	0.4714	0.3162	0.4101	1.8903	1.5801	0.2284	0.535	0.509	0.4753	0.2284	0.2284	0.6769	0.2781
S-methylcysteine	0.6279	0.8677	1.0093	1	0.6279	0.6279	0.6279	0.6279	1.5504	0.9669	0.8526	0.6279	1.7123	0.6549	0.6279	0.8284	0.9558	0.6279	1.4963	0.9713	0.9223	2.243	3.0553	3.1187	3.0639	0.6279	0.8472	0.6279	4.1042	1.84
S-methylglutathione	0.3694	0.528	2.9113	2.6166	2.126	0.3694	0.4851	0.9794	1.0163	0.4273	1.9529	1.0998	2.9749	1.9045	0.3694	2.3123	0.3694	0.9837	0.3694	0.3694	0.5327	1.1784	0.9533	1.9782	0.6608	0.7235	1.5625	0.3694	0.7737	0.598
S-methylmethionine	0.584	0.6452	1.438	1.0529	1.1391	0.9827	0.6938	0.601	1.1027	0.5574	2.653	1.4792	1.1041	0.9526	0.8577	3.4889	0.8535	2.3844	1	1.2975	0.1257	0.1257	0.1257	0.1257	0.1257	0.1257	0.1257	0.1257	0.1257	0.1257
salicylate	1	1.2531	3.221	3.2132	7.9028	0.1537	0.2488	1.4991	1.6428	1.0519	1.9495	3.3491	6.6222	6.8379	0.8227	0.3289	1.2717	1.4507	2.4943	0.7923	0.102	0.0917	0.0902	0.1671	0.1116	0.107	0.0703	0.0703	0.0893	0.0995
sarcosine (N-Methylglycine)	1	1.6416	3.0436	4.0807	4.1469	0.4768	0.2057	1.0638	2.7215	0.7755	1.3072	4.5527	2.778	3.3052	0.6435	0.4787	0.6449	1.0306	0.2057	0.3951	0.2057	0.5232	0.2057	0.4271	0.2057	0.3357	0.5476	0.2057	0.8023	1.5826
sebacate (decanedioate)	0.4442	0.6889	0.7635	0.4778	0.4442	0.7556	0.4442	0.9905	1.5146	1.5021	0.4442	0.9544	0.9802	0.9838	0.9937	1.4726	1.3096	1.5746	1.1294	1.1625	1.301	0.9127	0.4442	1.8951	0.8493	1.0063	0.7818	3.7618	6.317	2.3537
serine	0.8802	1.7516	1.8645	2.0232	1.0132	0.4935	0.5023	0.4553	1.5262	1.4408	1.9684	1.4099	1.3037	1.2706	0.5416	0.7053	1.5813	0.7746	1.5613	1.19	0.9501	0.8161	0.9101	0.8862	1.8	0.9868	0.7082	0.6924	1.4523	0.6516
serotonin	0.455	0.77	8.9949	5.6759	9.0331	3.1631	0.4551	7.736	6.3776	6.4518	0.1617	0.1617	0.5139	0.2812	1.3491	0.4356	3.4997	1.2743	1.1634	2.2745	2.68	0.9022	3.1416	0.921	1	0.5444	0.6218	0.5605	0.9745	0.3704
spermidine	0.6767	0.9905	2.5032	2.2779	0.8257	1.4588	1.0864	2.2415	0.9013	1.0719	0.8782	1.4869	1.0198	0.5883	0.455	0.6147	1.0288	0.7912	1.5767	1.0046	1.5779	0.9066	1.0913	0.9954	1.2122	0.7519	0.6146	0.4034	1.7526	0.5806
sphinganine	0.4733	0.4733	3.3082	4.2026	1	0.7174	0.4733	2.1134	0.8611	0.6461	0.9438	0.4733	0.6039	0.8881	0.9742	1.5	0.4733	0.657	0.6455	0.7008	2.3483	7.5924	3.2099	1.9546	2.091	2.6066	3.8701	0.4733	2.4729	0.9849
sphinganine-1-phosphate	0.4768	0.4537	1.1146	1.4631	0.9308	0.6628	0.6334	1.1698	0.6776	0.6854	0.7846	0.7519	0.7677	0.9161	0.7718	1.1979	0.8685	1.1323	0.7686	1.0692	1.3066	2.7674	2.1435	1.9615	2.4264	1.6765	2.7817	0.6886	2.8591	1.3531
sphingomyelin (d18:1/14:0, d16:1/16:0)	0.7826	0.7637	0.9591	0.9474	0.8828	0.7344	0.6504	0.9915	1.0085	0.9621	0.8822	0.827	0.8646	0.8888	0.6749	0.7194	1.2901	1.4367	1.7142	1.1547	5.1091	4.8708	9.7472	11.0106	14.1726	9.4233	7.1152	3.6632	9.7667	12.4605
sphingomyelin (d18:1/15:0, d16:1/17:0)	0.8243	0.7526	0.9656	0.8553	0.9711	0.573	0.5109	1.0008	1.0396	0.7886	0.7721	0.8049	0.8325	0.8184	0.606	0.5724	1.0878	0.9992	1.4456	1.0603	1.8393	1.5163	3.1783	4.3919	5.9733	3.9685	2.1277	1.8816	3.8731	5.3606
sphingomyelin (d18:1/17:0, d17:1/18:0, d19:1/16:0)	0.6933	0.6128	1.0076	0.936	0.9031	0.5059	0.5479	0.9107	0.9558	0.9065	0.7807	0.8327	0.9924	0.7526	0.5864	0.6721	1.1605	1.2079	1.2377	1.1555	1.6323	1.2072	2.633	3.7387	4.5404	2.3551	1.5284	1.3866	3.5514	4.2093
sphingomyelin (d18:1/18:1, d18:2/18:0)	0.5567	0.5782	0.8856	0.8898	0.8347	0.6555	0.672	1.1051	1.018	0.9684	0.6359	0.7764	0.982	0.8771	0.4639	0.5583	1.3904	1.4555	0.9795	1.3823	1.9188	1.8387	3.5681	4.4634	4.9789	2.7096	2.3455	1.8552	3.643	4.6293
sphingomyelin (d18:1/20:0, d16:1/22:0)	1.043	0.6033	0.7113	0.71	0.5491	0.9908	1.0106	0.7939	0.7457	0.7687	0.9277	0.9454	0.6968	0.5844	1.0092	1.4754	0.8555	1.0149	0.9387	1.1217	3.2014	2.6859	2.8925	2.7121	4.8878	4.0493	4.4305	0.8241	3.6086	3.1293
sphingomyelin (d18:1/20:1, d18:2/20:0)	0.8897	0.745	0.7106	0.7753	0.6809	1.097	1.0828	0.9566	0.8453	0.7792	0.901	0.9246	0.7141	0.727	0.8827	0.858	0.9425	1.144	1.0434	1.1623	2.3049	1.8656	2.0857	2.487	2.9475	2.9122	2.2631	1.1838	1.8755	2.3836
sphingomyelin (d18:1/21:0, d17:1/22:0, d16:1/23:0)	1.6002	1.03	0.5394	0.5222	0.445	0.8644	0.8539	0.6657	0.7182	0.5027	1.0438	1.6397	0.449	0.4507	1.5171	1.2066	0.7298	0.6542	0.9087	0.8548	3.1328	1.9046	1.166	1.9736	3.286	5.1016	1.8484	0.97	1.648	2.6494
sphingomyelin (d18:1/22:1, d18:2/22:0, d16:1/24:1)	1.5209	1.0994	0.4131	0.4335	0.3464	1.3478	1.2819	0.4537	0.4551	0.4128	1.3882	1.225	0.3877	0.3586	1.1171	1.303	0.4491	0.5316	0.6482	0.5358	2.6121	1.6948	0.835	1.0305	1.3581	3.8258	1.9627	0.4849	0.9695	1.2388
sphingomyelin (d18:1/24:1, d18:2/24:0)	0.8378	0.7102	0.8842	0.8561	0.7817	0.8912	0.9229	1.0008	1.0076	0.9094	1.083	0.867	0.7812	0.7204	0.6956	1.0927	0.9992	1.1363	1.0715	0.9927	1.1641	1.1693	1.3896	1.7955	2.021	1.9293	1.5937	0.5995	1.6122	1.7252
sphingomyelin (d18:2/14:0, d18:1/14:1)	1.0434	0.8062	0.4334	0.7834	0.5632	0.9426	0.9332	0.5368	0.7942	0.7109	1.0931	0.9566	0.5518	0.5825	0.6966	1.1058	0.9065	1.3164	1.0571	0.8883	7.2887	6.3184	7.723	8.576	10.3412	13.6856	11.3791	2.0762	7.8424	10.0205
sphingomyelin (d18:2/16:0, d18:1/16:1)	1.1006	0.9557	0.8512	0.8461	0.8015	0.9985	0.8581	0.8155	0.8413	0.8223	1.1426	0.9766	0.8161	0.7274	0.8088	1.0307	1.0015	1.1562	1.2092	0.9374	2.229	1.8374	2.1975	2.5714	2.8198	3.5707	3.075	0.8179	2.5254	2.7126
sphingomyelin (d18:2/23:0, d18:1/23:1, d17:1/24:1)	1.0522	0.8788	0.8271	0.7632	0.7464	0.883	0.8278	0.9694	1.0138	0.7403	1.1177	1.0349	0.7039	0.712	0.8334	0.8479	0.958	0.9	1.3087	0.9862	2.4258	1.4395	1.5704	2.4793	3.1954	4.3941	1.8497	1.0333	1.9857	3.1839
sphingomyelin (d18:2/24:1, d18:1/24:2)	0.9965	0.8495	1.0114	0.9906	0.8877	1.0035	1.1004	1.0601	1.0663	1.0216	1.0924	0.956	0.8666	0.8046	0.7597	0.955	1.0242	1.1311	1.3738	1.0884	0.9125	0.718	0.7734	1.0944	1.2123	1.3435	0.8199	0.5924	0.6592	1.2504
sphingosine	0.356	0.356	2.744	3.9802	1	0.3926	0.356	1.2712	0.8215	0.5514	0.6472	0.574	0.4196	0.6948	1.4097	0.8623	0.356	0.4783	0.356	0.356	2.004	3.3809	1.8273	1.3894	1.7516	2.3529	2.2364	0.3614	1.8277	0.8552
sphingosine 1-phosphate	0.6355	0.6278	1.5828	2.2137	1.1295	0.6206	0.4488	0.6964	0.7356	0.7428	1.2062	1.1209	1.143	1.117	0.9549	1.1338	0.9452	0.9963	0.9612	1.1102	1.1291	1.2776	1.0037	0.9063	1.3336	0.9518	1.056	0.273	1.7597	0.5742
stachydrine	0.9987	1.1254	1.3116	0.9033	1.6293	1.12	0.8723	0.958	1.3072	1.536	1.0013	1.0701	1.3283	1.4636	1.176	1.4803	1.0388	1.8311	1.3026	0.8332	0.0143	0.0109	0.0153	0.0279	0.0823	0.0046	0.0136	0.0068	0.0107	0.0117
stearate (18:0)	0.963	0.8664	0.9827	0.9187	0.9421	0.886	0.7802	0.9627	1.0554	1.2963	0.8758	0.6712	0.8379	0.8453	1.0002	1.3198	1.3151	1.2933	1.3013	1.3441	1.2853	0.9998	1.1639	1.1208	0.9857	1.0551	1.1087	0.9147	2.0558	1.6262
stearidonate (18:4n3)	1.3391	1.3916	1.1438	0.9674	1.1281	1.8714	1.2904	1.2632	1.5449	2.1063	0.7223	0.2625	0.7641	1.0326	0.7328	2.1176	2.8794	1.0984	1.8644	2.7116	0.1773	0.2014	0.1406	0.1509	0.3777	0.2195	0.1391	0.3723	0.3401	0.4637
stearoyl ethanolamide	0.5487	0.4854	0.609	0.4912	0.4155	0.9082	0.6683	0.7706	0.9804	0.9249	0.4439	0.5091	0.5775	0.4453	0.9071	1.1749	1.1034	1.1201	1.1563	1.0196	1.5271	1.7156	1.5479	1.4456	2.1449	3.7097	2.9432	1.5269	3.8713	2.8613
stearoyl sphingomyelin (d18:1/18:0)	0.4715	0.4957	0.9341	0.9801	0.8535	0.5307	0.5696	1.1128	1.1117	1.0197	0.5372	0.6475	1.0167	0.9656	0.4481	0.532	1.512	1.6586	0.9318	1.4318	0.9833	0.8662	2.0045	2.6969	2.77	1.1612	1.0308	1.1176	2.5412	2.6363
stearoylcarnitine	0.478	0.4964	0.6136	0.7178	0.5051	0.5864	0.5549	0.9296	1.6403	1.1307	0.608	0.7286	0.5182	0.3885	0.7013	1.3456	1.0677	1.7657	0.9907	0.9482	1.34	1.6568	2.3445	2.2864	2.6856	3.7768	2.5958	1.0093	4.5846	3.758
suberate (octanedioate)	0.6062	0.6537	0.959	1.0915	1.429	0.8855	0.3787	2.0779	1.73	0.3787	0.5179	0.91	0.6642	0.655	1.3522	0.841	0.6046	1.4556	1.0272	0.7004	1	1.339	1.286	1.4298	0.7108	0.6606	1.0233	1.5199	3.0797	1.7846
suberylglycine	0.6687	0.9007	0.7362	0.3558	0.7191	1.0644	0.9541	1.595	1.4783	1.5095	0.695	0.5731	0.352	0.3964	1.1861	1.442	1.2971	1.6499	0.7645	1.6186	0.6924	1.0459	0.5983	0.4339	1.0561	0.8881	1.0818	1.3364	1.8148	1.6928
succinate	0.2442	1.0082	4.3481	3.4761	1.8392	0.3126	0.1245	0.6892	2.0749	1.019	3.4196	2.13	0.5106	1.8102	0.3736	0.8288	1.3906	0.9682	0.7086	0.7105	1.0352	2.1471	0.3958	0.9918	2.0069	1.1754	1.3418	0.1993	0.2976	0.2391
succinylcarnitine	0.4749	0.5215	1.0357	2.1176	0.49	1.8769	1.4391	1.7845	0.8084	1.2545	0.3493	0.3375	0.2615	0.6634	0.2615	0.2615	2.4153	1.1581	2.2934	0.6416	0.4172	0.5164	0.8396	0.7975	0.9643	2.0104	1.5304	5.1841	5.1472	3.4024
sucrose	0.451	0.7317	0.7397	2.2377	0.9615	0.2478	0.2629	0.6667	0.3559	0.4713	1.9125	1.1976	1.8887	1.2397	0.3465	0.341	0.7546	0.1791	0.5026	0.501	3.8101	192.546	2.6848	3.3528	1.0385	6.0811	13.1708	1.5658	5.0258	1.9176
sulfate	0.9101	0.9243	1.115	1.0181	0.9455	1.041	0.8048	0.798	1.1895	0.9773	0.9502	1.2381	0.6543	0.7041	1.2125	1.4702	1.199	3.4989	0.8163	1.6979	0.528	2.4799	1.0027	0.6057	0.6082	1.8967	1.802	0.4759	0.9973	2.23
taurine	1.0632	1.4518	1.0107	0.8374	0.6481	1.0628	1.8286	0.8599	3.5092	1.2631	0.9893	0.7834	0.7619	0.4886	0.8309	0.8841	2.1244	2.3508	2.3173	2.2895	0.6297	0.948	0.5293	0.4533	0.9	1.0331	1.249	0.538	1.4084	1.1729
tauro-beta-muricholate	0.5003	0.5974	1.016	0.5835	0.8059	1.4135	1.1898	0.7953	2.7184	0.7654	0.1242	0.1385	1.1335	0.523	1.0769	2.4208	2.8724	2.288	1.633	1.2444	0.9236	0.5488	0.7018	0.2623	0.984	1.7016	1.2706	0.5246	1.7037	5.0597
taurochenodeoxycholate	0.2206	0.3133	0.8234	0.5484	1.584	1.2009	0.5885	1.7616	2.0502	0.9973	0.0672	0.1912	0.5528	0.5723	1.651	2.4826	3.1159	2.696	1.2892	1.327	0.3557	0.2666	0.6237	0.4236	1.6946	1.9626	0.7892	1.0027	2.567	8.5742
taurocholate	0.4666	0.5328	0.7968	0.8399	1.1475	1.4993	1.0907	1.4047	3.2392	1.0257	0.0655	0.0946	0.9743	0.5846	1.4407	2.0861	3.5304	2.3134	1.7769	1.5141	0.388	0.2672	1.0391	0.2355	0.9646	0.8162	0.5315	0.2254	1.4836	3.3252
taurodeoxycholate	0.1196	0.138	0.6153	0.1196	0.9578	1.3769	0.2542	1.0627	1.23	1.7354	0.1213	0.2412	0.7107	0.6741	1.6893	1.8336	2.1018	1.1222	1.0575	2.3618	0.2269	0.8411	1.1284	0.1196	1.6154	0.4543	0.3246	0.523	1.0422	2.3624
taurohyodeoxycholic acid	0.5386	0.8096	1.015	0.2642	2.336	1.0157	0.985	1.1475	1.7238	1.7091	0.2032	0.3298	2.0569	1.5212	3.0977	3.3863	2.8308	3.0486	3.264	1.7915	0.6986	0.2762	0.6769	0.2032	0.2218	0.2305	0.2671	0.2032	0.3897	0.7924
tauroursodeoxycholate	0.2853	0.2762	0.6291	1.9366	0.5222	1.1918	0.6223	1.3206	1.3031	1.5503	0.064	0.0942	0.9094	0.902	0.6111	1.3746	4.3092	1.8386	1.2013	1.5817	0.5033	0.6371	1.0641	0.9359	2.3073	1.5065	0.8218	0.836	2.4562	7.7007
tetradecanedioate	0.5093	0.4417	0.6657	0.4992	0.9333	0.8714	0.5167	1.0667	1.4413	1.2292	0.3725	0.4589	0.4441	0.5565	0.8326	1.2383	1.9416	1.9431	1.4731	1.3929	0.8925	0.3173	0.8165	1.7084	1.2953	1.8657	1.8263	2.7345	3.1841	3.2993
thiamin (Vitamin B1)	0.8938	1.3958	1.6266	1.5868	1.2297	1.2011	0.6918	1.0116	0.6736	0.9169	1.3493	0.9713	1.3155	1.4892	0.7894	1.0259	0.9638	0.8875	0.9884	0.8414	1.3792	1.2351	1.0441	1.2909	0.9279	1.1527	0.9202	0.2259	0.7625	0.7227
threonate	0.4648	1.1275	1.6538	1.3506	0.5884	0.7035	0.7821	0.5804	2.0777	1.8755	0.8608	0.5697	0.528	0.5045	0.6483	0.7805	1.6724	0.9854	1.2804	1.3972	0.7724	1.0146	0.8005	0.9214	1.9655	1.6821	1.14	1.2309	1.692	1.0998
threonine	1.0209	1.2498	1.2167	1.4186	1.3799	0.6377	0.7226	0.7024	0.9866	0.7815	1.2962	1.666	1.927	1.8616	0.7891	0.9067	0.9761	0.9067	0.7288	0.8353	1.53	1.294	1.3218	1.2197	0.9398	0.826	0.7209	0.4617	1.4041	1.0134
thymidine	0.5808	0.6663	1.0577	1.1408	0.9413	1.1258	1.6338	1.1369	1.1523	1.032	0.8581	1.0191	0.9807	0.9591	0.7079	0.856	1.7369	1.5522	0.8659	1.7375	0.7785	0.9257	0.9117	0.6797	1.1122	1.3793	0.9809	0.3304	1.1112	1.4254
thymine	0.5667	0.5667	0.5667	0.8729	0.5667	0.9665	0.9228	1.3755	1.3228	0.7455	0.5667	0.5667	0.5667	0.5667	0.6516	1.0335	1.4096	1.1921	0.5667	2.0008	0.5667	0.6087	0.5667	0.5667	0.5667	1.1764	0.9581	0.5667	0.5667	1.2599
thyroxine	1.3262	1.4212	1.3537	1.0209	1.7573	1.0528	0.8201	0.8349	0.7171	0.5872	0.9385	0.8635	1.7625	1.2527	1.0026	1.2721	0.6608	0.9707	1.0766	1.0543	1.2832	0.9573	1	1.2738	0.7617	0.9218	0.8462	0.5872	0.8829	0.9302
tigloylglycine	0.7897	1.6372	0.7735	1.0671	1.0895	0.9673	0.8783	1.2232	0.978	1.3262	1.022	1.8217	0.6037	1.0318	1.2597	1.4489	0.7033	0.8583	0.2698	1.0677	0.7446	1.0275	0.4389	0.4488	0.5993	0.38	0.2903	3.6816	2.6919	1.273
tiglylcarnitine	1.2296	1.1151	1.2707	1.1992	1.4473	0.7413	0.9169	0.8394	0.9906	1.1131	1.149	1.269	1.2048	1.2639	0.6616	0.692	0.947	1.1259	0.7487	1	1.0069	0.8457	0.8143	1.0594	0.5096	0.946	0.5096	0.5096	0.5096	0.7617
trans-4-hydroxyproline	1.7179	1.6914	1.1879	1.3606	1.3194	0.7893	0.6894	0.6178	0.769	0.5904	1.5569	1.9433	1.6274	1.6676	1.1606	1.2748	0.7758	0.9297	0.5901	0.8777	1.0893	1.6314	0.6501	0.6164	0.7241	1.3884	1.0703	0.6168	0.7418	0.8501
trans-urocanate	0.8347	1.0356	0.8291	1.3122	0.6835	0.8254	0.7273	0.6701	0.9932	1.0441	1	1.1108	1.15	0.7922	0.7127	0.8943	1.2522	1.4154	1.722	1.231	1.047	1.074	1.2445	0.7755	0.715	0.711	0.4599	0.4599	1.8768	1.1699
tricosanoyl sphingomyelin (d18:1/23:0)	0.8177	0.599	0.9	0.9206	0.7204	0.6033	0.6238	1.0622	1.2124	1.0073	0.8077	0.9091	0.8405	0.861	0.859	0.921	1.3308	1.2489	1.4324	1.3261	1.2698	0.9927	1.6806	2.4906	3.2708	2.2004	0.9748	1.0501	2.2262	2.7747
trigonelline (N'-methylnicotinate)	0.9859	1.1996	2.2902	1.5894	2.2377	0.6163	0.6621	1.0141	1.2459	1.4789	1.0265	1.5407	1.9258	2.3052	0.9288	1.1464	1.0898	2.203	0.9527	1.045	0.0097	0.0387	0.0666	0.0111	0.059	0.0059	0.0104	0.0058	0.0097	0.0113
trimethylamine N-oxide	0.6109	0.6607	2.8135	3.3729	3.3888	0.8732	0.6863	4.462	3.2273	4.2571	0.705	0.9977	4.3955	5.1135	0.64	0.4603	4.8557	4.5594	1.2722	4.1224	0.5844	1.0023	1.0353	0.8309	0.5689	0.857	0.3758	0.3764	2.5464	0.9126
tryptophan	0.9455	1.1788	1.543	1.815	1.5929	0.9182	0.9627	1.2089	1.0205	0.7832	0.9783	1.2695	1.5344	1.5992	0.7822	0.7188	1.0253	0.8842	0.7692	1.0004	1.0059	0.9996	1.0126	1.1643	1.0837	0.9078	0.8625	0.2268	0.6483	0.8289
tyrosine	0.9272	1.3808	1.4582	1.4757	1.3409	0.8621	0.7868	0.9763	1.1053	0.7841	1.2237	1.8775	1.2825	1.4239	0.9175	0.8939	1.0237	0.7799	0.7285	0.6815	1.337	1.1795	1.1847	1.1486	0.9415	0.9722	0.8612	0.4407	1.2843	0.9414
uracil	0.6252	0.8956	0.7272	1.0222	0.9954	1.2207	1.4394	1.9485	2.7946	1.1183	0.9475	0.942	0.6535	0.7755	1.5161	1.5614	1.7643	1.9664	0.3579	1.2743	0.4999	1.0046	0.5191	0.6897	0.6841	1.7773	1.198	0.3619	0.561	1.4932
urate	0.5941	0.8231	1.4649	1.4231	1.507	0.6743	0.3817	1.1499	1.1068	0.8082	0.7218	1.3088	0.8669	1.48	1.0215	1.3128	0.7674	1.1187	0.6616	0.6816	0.9846	1.2079	0.9943	1.1155	1.0057	1.1498	1.2485	0.2341	0.6126	0.8304
urea	0.6768	0.5142	0.6392	0.4602	0.7438	1.3379	1.3453	1.5506	1.8587	1.7629	0.5364	0.8537	0.5488	0.8033	2.0054	1.0877	1.706	2.4879	1.879	1.5489	0.6917	0.9123	0.4608	0.3423	0.4154	2.1063	1.7053	0.549	1.4233	1.7265
uridine	0.6073	0.9241	1.3174	1.5888	1.4757	0.7852	0.5631	1.0548	1.0766	0.7384	1.0784	1.3051	1.0801	1.1492	0.7872	0.7874	0.6371	0.9609	0.361	0.6404	1.0885	1.115	1.0893	1.1117	1.2723	0.7497	1.0391	0.1285	0.5473	0.5578
ursodeoxycholate	3.9829	0.1748	5.8925	4.4326	5.2777	0.6547	0.1748	0.6132	1.1275	2.045	0.573	0.1748	9.351	2.0101	0.6209	0.1748	0.413	0.5738	0.779	0.6163	0.9733	0.1748	1.231	1.0267	3.4086	0.5849	0.7918	0.2612	1.0569	1.3189
valerylglycine	1.1799	1.0527	1.9008	2.9576	2.9176	0.42	0.3271	1.4524	1.0593	0.732	2.1269	5.3936	0.8769	3.7009	1.0258	1.2574	0.8004	0.9742	0.305	0.7295	1.5356	1.6266	0.8794	0.6649	1.1267	0.6857	0.5786	0.5371	0.8917	0.9074
valine	0.9732	1.0948	1.178	1.3185	1.2306	0.695	0.7335	0.9279	1.3736	1.0643	1.0053	1.4036	1.2764	1.2308	1.0589	1.1037	0.9274	0.9947	0.4835	0.9774	1.0471	0.9483	0.8187	0.8875	0.7084	0.7598	0.8147	0.5694	1.7991	1.1147
xanthine	0.0885	0.0048	4.2738	0.2685	0.0048	0.0106	0.0048	2.9114	3.4771	0.0048	0.0165	0.0048	0.0048	0.0048	0.0065	2.8198	0.3272	1.33	0.0071	0.0416	3.2631	4.7576	0.8557	0.0048	0.0048	3.15	4.7798	0.0048	1.1443	0.0048
xanthosine	0.2604	0.5953	3.4141	3.873	2.0061	0.8738	0.4301	3.4917	1.2922	0.7572	0.5088	1.5382	0.452	2.5106	0.9046	1.1466	0.6172	0.9524	0.4726	0.3485	1.7835	3.0815	1.2142	1.1386	1	1.2757	1.4926	0.2604	0.5657	0.4823
xanthurenate	1.2147	1.355	1.7562	2.6625	2.5111	0.5675	1.1795	0.7337	0.9054	0.5142	1.7178	3.6744	1.2439	2.1658	0.7141	0.7715	0.5605	0.5116	0.642	0.4491	4.0181	3.7393	1.0683	1.2272	0.4831	1.46	0.9317	0.2111	0.5346	0.8321
