# Supplementary material for: Metabolomic Profiling Reveals Distinct and Mutual Effects of Diet and Inflammation in Shaping Systemic Metabolism in Ldlr−/− Mice
Source: Metabolites. 2020 Aug 19;10(9):336. doi: 10.3390/metabo10090336 (PMC7570335; doi:10.3390/metabo10090336)
Supplement: Supplementary file 1 [file metabolites-10-00336-s001.zip › metabolites-891772-final SI/Table S2.xlsx]

## Sheet: LPS vs. CD
LPS challenge			Diet intervention			Diet effect on LPS challenge			Diet effect on LPS challenge
up in CD_LPS	down in CD_LPS		up in HFD	down in HFD		up in HFD_LPS	down in HFD_LPS		up in HFD_LPS	down in HFD_LPS
1-arachidonylglycerol (20:4)	1-(1-enyl-palmitoyl)-2-palmitoyl-GPC (P-16:0/16:0)		1-(1-enyl-palmitoyl)-2-oleoyl-GPC (P-16:0/18:1)	1-(1-enyl-oleoyl)-GPE (P-18:1)		1-(1-enyl-palmitoyl)-2-palmitoyl-GPC (P-16:0/16:0)	1-(1-enyl-stearoyl)-2-linoleoyl-GPE (P-18:0/18:2)		1-(1-enyl-palmitoyl)-2-palmitoleoyl-GPC (P-16:0/16:1)	1-(1-enyl-palmitoyl)-2-linoleoyl-GPE (P-16:0/18:2)
1-dihomo-linolenylglycerol (20:3)	1-arachidonoyl-GPC (20:4n6)		1-(1-enyl-palmitoyl)-2-palmitoleoyl-GPC (P-16:0/16:1)	1-(1-enyl-palmitoyl)-2-linoleoyl-GPE (P-16:0/18:2)		1-(1-enyl-palmitoyl)-GPE (P-16:0)	1-linolenoylglycerol (18:3)		1-(1-enyl-palmitoyl)-2-palmitoyl-GPC (P-16:0/16:0)	1-(1-enyl-stearoyl)-2-linoleoyl-GPE (P-18:0/18:2)
1-docosahexaenoylglycerol (22:6)	1-linoleoyl-GPA (18:2)		1-(1-enyl-palmitoyl)-2-palmitoyl-GPC (P-16:0/16:0)	1-(1-enyl-stearoyl)-2-linoleoyl-GPE (P-18:0/18:2)		1-(1-enyl-stearoyl)-GPE (P-18:0)	1-linoleoyl-2-linolenoyl-GPC (18:2/18:3)		1-(1-enyl-palmitoyl)-GPE (P-16:0)	1-linolenoylglycerol (18:3)
15-methylpalmitate	1-linoleoyl-GPC (18:2)		1-(1-enyl-palmitoyl)-GPC (P-16:0)	1-linolenoylglycerol (18:3)		1-oleoyl-GPC (18:1)	1-linoleoylglycerol (18:2)		1-(1-enyl-stearoyl)-GPE (P-18:0)	1-linoleoyl-2-linolenoyl-GPC (18:2/18:3)
2-deoxycytidine	1-linoleoyl-GPE (18:2)		1-(1-enyl-palmitoyl)-GPE (P-16:0)	1-linoleoyl-2-linolenoyl-GPC (18:2/18:3)		1-oleoyl-GPE (18:1)	1-palmitoyl-2-linoleoyl-GPI (16:0/18:2)		1-margaroylglycerol (17:0)	1-linoleoyl-GPA (18:2)
2-docosahexaenoylglycerol (22:6)	1-methylguanidine		1-(1-enyl-stearoyl)-2-oleoyl-GPE (P-18:0/18:1)	1-linoleoyl-GPA (18:2)		1-oleoyl-GPG (18:1)	12,13-DiHOME		1-methylimidazoleacetate	1-linoleoyl-GPI (18:2)
3-hydroxy-2-ethylpropionate	1-palmitoyl-GPC (16:0)		1-arachidonoyl-GPE (20:4n6)	1-linoleoyl-GPC (18:2)		1-oleoyl-GPI (18:1)	2-linoleoylglycerol (18:2)		1-methylnicotinamide	1-linoleoylglycerol (18:2)
5-methyl-2-deoxycytidine	1-stearoyl-2-linoleoyl-GPC (18:0/18:2)		1-dihomo-linolenylglycerol (20:3)	1-linoleoyl-GPI (18:2)		1-palmitoleoylglycerol (16:1)	2-oxindole-3-acetate		1-oleoyl-GPC (18:1)	1-methylguanidine
5-methylcytidine	1-stearoyl-GPC (18:0)		1-linoleoyl-2-arachidonoyl-GPC (18:2/20:4n6)	1-linoleoylglycerol (18:2)		1-palmitoyl-2-oleoyl-GPC (16:0/18:1)	2-piperidinone		1-oleoyl-GPE (18:1)	1-palmitoyl-2-arachidonoyl-GPI (16:0/20:4)
adipoylcarnitine	1,2-dilinoleoyl-GPC (18:2/18:2)		1-margaroylglycerol (17:0)	1-methylguanidine		1-palmitoyl-2-palmitoleoyl-GPC (16:0/16:1)	4-guanidinobutanoate		1-oleoyl-GPG (18:1)	1-palmitoyl-2-linoleoyl-GPI (16:0/18:2)
C-glycosyltryptophan	1,2-distearoyl-GPC (18:0/18:0)		1-methylhistamine	1-palmitoyl-2-linoleoyl-GPI (16:0/18:2)		1-palmitoyl-GPG (16:0)	5-hydroxylysine		1-oleoyl-GPI (18:1)	1,2-dilinoleoyl-GPC (18:2/18:2)
carnosine	1,5-anhydroglucitol (1,5-AG)		1-myristoylglycerol (14:0)	1,2-dilinoleoyl-GPC (18:2/18:2)		1-stearoyl-2-oleoyl-GPC (18:0/18:1)	9,10-DiHOME		1-oleoylglycerol (18:1)	12-HEPE
cis-4-decenoyl carnitine	2-aminoheptanoate		1-oleoyl-GPC (18:1)	12-HEPE		1,5-anhydroglucitol (1,5-AG)	acetylcarnitine		1-palmitoleoylglycerol (16:1)	12,13-DiHOME
cis-urocanate	2-aminophenol sulfate		1-oleoyl-GPE (18:1)	12,13-DiHOME		10-nonadecenoate (19:1n9)	betonicine		1-palmitoyl-2-arachidonoyl-GPE (16:0/20:4)	2-(4-hydroxyphenyl)propionate
creatine	2-palmitoyl-GPC (16:0)		1-oleoyl-GPG (18:1)	2-(4-hydroxyphenyl)propionate		13-methylmyristate	cis-4-decenoyl carnitine		1-palmitoyl-2-oleoyl-GPC (16:0/18:1)	2-aminoheptanoate
cytidine	3-hydroxypyridine sulfate		1-oleoyl-GPI (18:1)	2-aminoheptanoate		15-methylpalmitate	deoxycarnitine		1-palmitoyl-2-palmitoleoyl-GPC (16:0/16:1)	2-aminophenol sulfate
cytosine	4-imidazoleacetate		1-oleoylglycerol (18:1)	2-aminophenol sulfate		17-methylstearate	docosahexaenoate (DHA; 22:6n3)		1-palmitoyl-GPG (16:0)	2-oxindole-3-acetate
dihomo-linoleate (20:2n6)	5-hydroxylysine		1-palmitoleoyl-GPC (16:1)	2-linoleoylglycerol (18:2)		cholesterol	docosapentaenoate (n3 DPA; 22:5n3)		1-palmitoylglycerol (16:0)	2-piperidinone
dihomo-linolenate (20:3n3 or n6)	5-methyluridine (ribothymidine)		1-palmitoleoylglycerol (16:1)	2-oxindole-3-acetate		glycosyl-N-palmitoyl-sphingosine	docosatrienoate (22:3n3)		1-stearoyl-2-oleoyl-GPC (18:0/18:1)	3-hydroxypyridine sulfate
dihydrobiopterin	alanine		1-palmitoyl-2-arachidonoyl-GPC (16:0/20:4)	2-piperidinone		lactosyl-N-palmitoyl-sphingosine	eicosapentaenoate (EPA; 20:5n3)		1,2-dioleoyl-GPC (18:1/18:1)	4-guanidinobutanoate
docosadienoate (22:2n6)	arginine		1-palmitoyl-2-oleoyl-GPC (16:0/18:1)	4-guanidinobutanoate		laurate (12:0)	equol glucuronide		1,5-anhydroglucitol (1,5-AG)	4-hydroxycinnamate
docosahexaenoate (DHA; 22:6n3)	asparagine		1-palmitoyl-2-palmitoleoyl-GPC (16:0/16:1)	4-imidazoleacetate		mead acid (20:3n9)	equol sulfate		10-heptadecenoate (17:1n7)	4-hydroxycinnamate sulfate
docosapentaenoate (n3 DPA; 22:5n3)	azelate (nonanedioate)		1-palmitoyl-GPC (16:0)	5-hydroxylysine		myristoleate (14:1n5)	homostachydrine		10-nonadecenoate (19:1n9)	4-imidazoleacetate
docosatrienoate (22:3n3)	betaine		1-palmitoyl-GPE (16:0)	9,10-DiHOME		N-palmitoyl-sphinganine (d18:0/16:0)	indolepropionate		13-methylmyristate	5-hydroxylysine
EDTA	butyrylglycine		1-palmitoyl-GPG (16:0)	arabitol/xylitol		N-palmitoyl-sphingosine (d18:1/16:0)	linoleate (18:2n6)		15-methylpalmitate	5-methyluridine (ribothymidine)
malonylcarnitine	carnitine		1-palmitoylglycerol (16:0)	azelate (nonanedioate)		N-palmitoyltaurine	linolenate [alpha or gamma; (18:3n3 or 6)]		17-methylstearate	9,10-DiHOME
myristoleate (14:1n5)	citrate		1-pentadecanoylglycerol (15:0)	betaine		N-stearoyltaurine	methyl glucopyranoside (alpha + beta)		2-hydroxypalmitate	acetylcarnitine
myristoleoylcarnitine	citrulline		1-stearoyl-2-arachidonoyl-GPC (18:0/20:4)	betonicine		oleoylcarnitine	N-delta-acetylornithine		2-palmitoleoyl-GPC (16:1)	arginine
N-acetyl-1-methylhistidine	cysteine-glutathione disulfide		1-stearoyl-2-oleoyl-GPC (18:0/18:1)	butyrylglycine		palmitoyl sphingomyelin (d18:1/16:0)	N-octanoylglycine		2-palmitoleoylglycerol (16:1)	asparagine
N-acetyl-aspartyl-glutamate (NAAG)	daidzein		1-stearoyl-GPC (18:0)	campesterol		pentadecanoate (15:0)	N2,N5-diacetylornithine		3-hydroxy-2-ethylpropionate	betaine
N-acetyl-beta-alanine	deoxycarnitine		1,2-dioleoyl-GPC (18:1/18:1)	carnitine		sphingomyelin (d18:1/14:0, d16:1/16:0)	pyroglutamine		3-hydroxylaurate	betonicine
N-acetylhistidine	ectoine		1,5-anhydroglucitol (1,5-AG)	catechol sulfate		sphingomyelin (d18:1/15:0, d16:1/17:0)	S-methylmethionine		4-vinylphenol sulfate	butyrylglycine
N-acetylputrescine	flavin adenine dinucleotide (FAD)		10-heptadecenoate (17:1n7)	daidzein		sphingomyelin (d18:1/18:1, d18:2/18:0)	stachydrine		5-dodecenoate (12:1n7)	campesterol
N-oleoyltaurine	fructose		10-nonadecenoate (19:1n9)	daidzein sulfate (2)		sphingomyelin (d18:1/20:0, d16:1/22:0)	stearidonate (18:4n3)		5-hydroxyhexanoate	carnitine
N1-Methyl-2-pyridone-5-carboxamide	gamma-glutamylalanine		10-undecenoate (11:1n1)	deoxycarnitine		sphingomyelin (d18:1/20:1, d18:2/20:0)	taurohyodeoxycholic acid		allantoin	catechol sulfate
N1-methyladenosine	gamma-glutamylglutamate		13-methylmyristate	dimethyl sulfone		sphingomyelin (d18:2/14:0, d18:1/14:1)	trigonelline (N-methylnicotinate)		benzoylcarnitine	daidzein
N4-acetylcytidine	gamma-glutamylglutamine		15-methylpalmitate	docosahexaenoate (DHA; 22:6n3)		stearoyl ethanolamide			C-glycosyltryptophan	daidzein sulfate (2)
N6-carbamoylthreonyladenosine	gamma-glutamylglycine		17-methylstearate	docosapentaenoate (n3 DPA; 22:5n3)		tetradecanedioate			cholesterol	deoxycarnitine
nicotinamide	gamma-glutamylmethionine		2-aminobutyrate	ectoine					cis-urocanate	dimethyl sulfone
nicotinamide N-oxide	gamma-glutamylthreonine		2-aminooctanoate	eicosapentaenoate (EPA; 20:5n3)					decanoylcarnitine	ectoine
oleoyl ethanolamide	gamma-glutamyltyrosine		2-methylbutyrylglycine	equol glucuronide					docosapentaenoate (n6 DPA; 22:5n6)	eicosapentaenoate (EPA; 20:5n3)
palmitoleoylcarnitine	genistein		2-oleoylglycerol (18:1)	equol sulfate					dodecanedioate	equol glucuronide
palmitoyl ethanolamide	glycerophosphorylcholine (GPC)		2-palmitoleoyl-GPC (16:1)	ergothioneine					eicosenoate (20:1)	equol sulfate
palmitoylcarnitine	glycine		2-palmitoleoylglycerol (16:1)	gamma-glutamylglutamate					erythritol	ergothioneine
phosphoethanolamine	guanidinoacetate		2-palmitoylglycerol (16:0)	gamma-glutamylphenylalanine					erythronate	gamma-glutamylalanine
pro-hydroxy-pro	iminodiacetate (IDA)		3-hydroxy-2-ethylpropionate	genistein					glycosyl-N-palmitoyl-sphingosine	gamma-glutamylglutamate
pseudouridine	kynurenate		3-hydroxyoctanoate	gentisate					heptanoate (7:0)	gamma-glutamylglycine
sphingomyelin (d18:1/24:1, d18:2/24:0)	methionine		5-dodecenoate (12:1n7)	glutamate					indolelactate	gamma-glutamylmethionine
stearoyl ethanolamide	methionine sulfoxide		5-oxoproline	glycine					lactosyl-N-palmitoyl-sphingosine	genistein
suberylglycine	N-acetylarginine		adipoylcarnitine	homostachydrine					laurate (12:0)	gentisate
urea	N-acetylmethionine sulfoxide		alpha-tocopherol	hydroquinone sulfate					laurylcarnitine	glucose
	N-methylpipecolate		benzoylcarnitine	indolepropionate					malonylcarnitine	glycine
	N-monomethylarginine		cholesterol	isoleucine					mead acid (20:3n9)	heptanoyl glycine
	ornithine		docosapentaenoate (n6 DPA; 22:5n6)	linoleate (18:2n6)					mevalonolactone	homostachydrine
	proline		dodecanedioate	linolenate [alpha or gamma; (18:3n3 or 6)]					myristate (14:0)	hydroquinone sulfate
	threonine		glycosyl-N-palmitoyl-sphingosine	linoleoyl ethanolamide					myristoleate (14:1n5)	indolepropionate
	thyroxine		lactosyl-N-palmitoyl-sphingosine	methionine sulfone					myristoleoylcarnitine	kynurenate
	tiglylcarnitine		laurate (12:0)	methionine sulfoxide					myristoylcarnitine	linoleate (18:2n6)
	trans-4-hydroxyproline		laurylcarnitine	methyl glucopyranoside (alpha + beta)					N-acetyl-1-methylhistidine	linolenate [alpha or gamma; (18:3n3 or 6)]
	tyrosine		margarate (17:0)	myo-inositol					N-acetyl-3-methylhistidine	mannose
	xanthurenate		mead acid (20:3n9)	N-acetylarginine					N-acetyl-beta-alanine	methionine
			myristate (14:0)	N-acetylcitrulline					N-glycolylneuraminate	methionine sulfone
			myristoleate (14:1n5)	N-acetylisoleucine					N-oleoyltaurine	methionine sulfoxide
			myristoleoylcarnitine	N-acetylleucine					N-palmitoyl-sphinganine (d18:0/16:0)	methyl glucopyranoside (alpha + beta)
			myristoylcarnitine	N-acetyltryptophan					N-palmitoyl-sphingosine (d18:1/16:0)	N-acetylarginine
			N-oleoyltaurine	N-acetylvaline					N-palmitoyltaurine	N-delta-acetylornithine
			N-palmitoyl-sphinganine (d18:0/16:0)	N-delta-acetylornithine					N-stearoyltaurine	N-methylproline
			N-palmitoyl-sphingosine (d18:1/16:0)	N-methylproline					N1-Methyl-2-pyridone-5-carboxamide	N-monomethylarginine
			N-palmitoyltaurine	N-monomethylarginine					N4-acetylcytidine	N-octanoylglycine
			N-stearoyltaurine	N2,N5-diacetylornithine					N6-carbamoylthreonyladenosine	N2,N5-diacetylornithine
			oleate/vaccenate (18:1)	N6-carboxymethyllysine					nicotinamide N-oxide	phenylpyruvate
			oleoyl ethanolamide	nicotinate ribonucleoside					O-sulfo-L-tyrosine	proline
			oleoylcarnitine	phenylpyruvate					oleate/vaccenate (18:1)	propionylcarnitine
			palmitate (16:0)	propionylglycine					oleoyl ethanolamide	propionylglycine
			palmitoleoylcarnitine	pyroglutamine					oleoylcarnitine	pyroglutamine
			palmitoyl dihydrosphingomyelin (d18:0/16:0)	S-methylmethionine					orotidine	S-methylmethionine
			palmitoyl ethanolamide	sarcosine (N-Methylglycine)					palmitate (16:0)	sarcosine (N-Methylglycine)
			palmitoyl sphingomyelin (d18:1/16:0)	stachydrine					palmitoleate (16:1n7)	stachydrine
			palmitoylcarnitine	stearidonate (18:4n3)					palmitoleoylcarnitine	stearidonate (18:4n3)
			pantothenate	tiglylcarnitine					palmitoyl ethanolamide	thyroxine
			pentadecanoate (15:0)	trigonelline (N-methylnicotinate)					palmitoyl sphingomyelin (d18:1/16:0)	tiglylcarnitine
			pyridoxamine	valine					palmitoylcarnitine	trigonelline (N-methylnicotinate)
			S-methylcysteine						pentadecanoate (15:0)	tryptophan
			sphinganine-1-phosphate						pseudouridine	ursodeoxycholate
			sphingomyelin (d18:1/14:0, d16:1/16:0)						sphingomyelin (d18:1/14:0, d16:1/16:0)	valerylglycine
			sphingomyelin (d18:1/18:1, d18:2/18:0)						sphingomyelin (d18:1/15:0, d16:1/17:0)	xanthurenate
			sphingomyelin (d18:1/20:0, d16:1/22:0)						sphingomyelin (d18:1/17:0, d17:1/18:0, d19:1/16:0)
			sphingomyelin (d18:1/20:1, d18:2/20:0)						sphingomyelin (d18:1/18:1, d18:2/18:0)
			sphingomyelin (d18:1/21:0, d17:1/22:0, d16:1/23:0)						sphingomyelin (d18:1/20:0, d16:1/22:0)
			sphingomyelin (d18:1/24:1, d18:2/24:0)						sphingomyelin (d18:1/20:1, d18:2/20:0)
			sphingomyelin (d18:2/14:0, d18:1/14:1)						sphingomyelin (d18:2/14:0, d18:1/14:1)
			sphingomyelin (d18:2/16:0, d18:1/16:1)						sphingomyelin (d18:2/16:0, d18:1/16:1)
			sphingomyelin (d18:2/23:0, d18:1/23:1, d17:1/24:1)						stearoyl ethanolamide
			stearoyl ethanolamide						stearoylcarnitine
			stearoylcarnitine						suberylglycine
									succinylcarnitine
									tetradecanedioate
									urea
